# Supplementary material for: iASPP regulates neurite development by interacting with Spectrin proteins
Source: Front Mol Neurosci. 2023 May 22;16:1154770. doi: 10.3389/fnmol.2023.1154770 (PMC10240065; doi:10.3389/fnmol.2023.1154770)
Supplement: Supplementary file 4 [file Table_1.xls]

## Sheet: Sheet1
Table S1. Primers and Oligonucleotides Used for Plasmid Construction and In Situ Hybridization
For plasmid contruction and ISH probes	primers and oligonucleotides
tdTomato-iASPP	5’-GTCTGAATTCATGGACAGCGAAGCATTC-3’
	5’-GTCTGCGGCCGCCTAGATTTTGCTCCGCTGAGAC-3’
shiASPP	5’-GATCCGCATGGGACTGATGCACAATGTTCAAGAGACATTGTGCATCAGTCCCATGCTTT TTTGGAAG-3’
	5’-AATTCTTCCAAAAAAGCATGGGACTGATGCACAATGTCTCTTGAACATTGTGCATCAGTCC CATGCG-3’
tdTomato-iASPP-Flag	5’-GTCTGAATTCATGGACAGCGAAGCATTC-3’
	5’-GTCTGAATTCATGGATTACAAGGATGACGACGATAAGGACAGCGAAGCATTCCAG-3’
tdTomato-Sptan1-Myc	5’-TAGAGGATCTATTTCCGGTGAATTCATGGATCCAAGTGGGGTCAAAGTGC-3’
	5’-AGAGGGGCGGGATCCGCGGCCGCTCACAGATCCTCTTCAGAGATGAGTTTCTGCTCATTC ACAAAGAGTGAGCGGG-3’
tdTomato-Ppp1ca-Flag	5’-GTCTGGATCCATGTCCGACAGCGAGAAGCTC-3’
	5’-GTCTAAGCTTTTTCTTGGCTTTGGCAGAATTG-3’
ISH-iASPP	5’-GTCTGAATTCATCGTGGACTTCCTCATCG-3’
	5’-GTCTAAGCTTCTAGATTTTGCTCCGCTGAG-3’
tdTomato-Sptbn1-His	5’-GTCTGAATTCATGGAGTTGCAGAGGACATCCAG-3’
	5’-GTCTGCGGCCGCTCAATGGTGATGGTGATGATGCATTCCAGACCATGAATGGTC-3’
iASPP-Cherry	5’-GTCTCTCGAGATGGACAGCGAAGCATTC-3’
	5’-GTCTGGTACCGTGATTTTGCTCCGCTGAGAC-3’
Sptbn1（S2102A）	5’-GAAAGAGGCGGCCACCTGCTCCGGACCCAAACAC-3’
	5’-GTGTTTGGGTCCGGAGCAGGTGGCCGCCTCTTTC-3’
Sptbn1（S2102E）	5’-GAAAGAGGCGGCCACCTGAACCGGACCCAAACAC-3’
	5’-GTGTTTGGGTCCGGTTCAGGTGGCCGCCTCTTTC-3’
Map1b（S1422A）	CTTGGCAGACGTTCCGAAGCTCCCTTTGAAGGGAAG5’--3’
	5’-CTTCCCTTCAAAGGGAGCTTCGGAACGTCTGCCAAG-3’
Map1b（S1422E）	5’-CTTGGCAGACGTTCCGAAGAACCCTTTGAAGGGAAG-3’
	5’-CTTCCCTTCAAAGGGTTCTTCGGAACGTCTGCCAAG-3’
Map1b（S1793A）	5’-GTCCTCACCTTTATATGCTCCTGGCTTTTCAGATTC-3’
	5’-GAATCTGAAAAGCCAGGAGCATATAAAGGTGAGGAC-3’
Map1b（S1793E）	5’-GTCCTCACCTTTATATGAACCTGGCTTTTCAGATTC-3’
	5’-GAATCTGAAAAGCCAGGTTCATATAAAGGTGAGGAC-3’
