# Supplementary material for: iASPP regulates neurite development by interacting with Spectrin proteins
Source: Front Mol Neurosci. 2023 May 22;16:1154770. doi: 10.3389/fnmol.2023.1154770 (PMC10240065; doi:10.3389/fnmol.2023.1154770)
Supplement: Supplementary file 5 [file Table_2.XLSX]

## Sheet: IP-iASPP-Flag
Protein IDs	Majority protein IDs	Protein names	Gene names	Fasta headers	Number of proteins	Peptides	Unique peptides	Sequence coverage [%]	Unique sequence coverage [%]	Mol. weight [kDa]	Sequence length	Sequence lengths	Q-value	Score	Intensity
E3W998;A0A5F8MPD9;G3X9D1;Q3KQP7	E3W998;A0A5F8MPD9;G3X9D1;Q3KQP7	Uncharacterized protein C1orf146 homolog	1700028K03Rik	tr|E3W998|E3W998_MOUSE RIKEN cDNA 1700028K03 gene OS=Mus musculus OX=10090 GN=1700028K03Rik PE=4 SV=2;tr|A0A5F8MPD9|A0A5F8MPD9_MOUSE RIKEN cDNA 1700028K03 gene OS=Mus musculus OX=10090 GN=1700028K03Rik PE=4 SV=1;tr|G3X9D1|G3X9D1_MOUSE RIKEN cDNA 1700028K03	4	1	1	9.1	9.1	20.12	175	175;177;186;184	0	6.5076	2454700
P21836	P21836	Acetylcholinesterase	Ache	sp|P21836|ACES_MOUSE Acetylcholinesterase OS=Mus musculus OX=10090 GN=Ache PE=1 SV=1	1	1	1	3.6	3.6	68.168	614	614	0.010204	5.473	7888100
E9Q5F4;P63260;P60710;G3UZ07;P63268;P68134;P68033;P62737;G3UYG0;E9Q606;D3Z2K3;A0A494B9T3;D3YZY0;E9Q1F2;A0A1D5RM20;Q8BFZ3;V9GXQ2;A0A0U1RQ96;F6WX90;E9Q2D1;B1ATY1	E9Q5F4;P63260;P60710;G3UZ07;P63268;P68134;P68033;P62737;G3UYG0;E9Q606;D3Z2K3;A0A494B9T3;D3YZY0;E9Q1F2	Actin, cytoplasmic 2;Actin, cytoplasmic 2, N-terminally processed;Actin, cytoplasmic 1;Actin, cytoplasmic 1, N-terminally processed;Actin, gamma-enteric smooth muscle;Actin, alpha skeletal muscle;Actin, alpha cardiac muscle 1;Actin, aortic smooth muscle	Actb;Actg1;Actg2;Acta1;Actc1;Acta2	tr|E9Q5F4|E9Q5F4_MOUSE Actin, cytoplasmic 1 (Fragment) OS=Mus musculus OX=10090 GN=Actb PE=1 SV=1;sp|P63260|ACTG_MOUSE Actin, cytoplasmic 2 OS=Mus musculus OX=10090 GN=Actg1 PE=1 SV=1;sp|P60710|ACTB_MOUSE Actin, cytoplasmic 1 OS=Mus musculus OX=10090 GN=Ac	21	7	7	38.1	38.1	29.442	265	265;375;375;268;376;377;377;377;132;150;195;214;221;295;151;376;156;195;43;108;153	0	61.558	965510000
F8WIC0;Q9D2H2	F8WIC0;Q9D2H2	Adenylate kinase 7	Ak7	tr|F8WIC0|F8WIC0_MOUSE Adenylate kinase 7 OS=Mus musculus OX=10090 GN=Ak7 PE=1 SV=1;sp|Q9D2H2|KAD7_MOUSE Adenylate kinase 7 OS=Mus musculus OX=10090 GN=Ak7 PE=1 SV=1	2	1	1	0.8	0.8	82.537	723	723;614	0.011905	5.5958	121530000
P07724	P07724	Serum albumin	Alb	sp|P07724|ALBU_MOUSE Albumin OS=Mus musculus OX=10090 GN=Alb PE=1 SV=3	1	2	2	4.1	4.1	68.692	608	608	0	13.601	148980000
A0A087WNU5	A0A087WNU5		Ank3	tr|A0A087WNU5|A0A087WNU5_MOUSE Ankyrin-3 (Fragment) OS=Mus musculus OX=10090 GN=Ank3 PE=1 SV=1	1	1	1	0.5	0.5	315.42	2871	2871	0.0070922	5.7795	1568600000
Q9EST5	Q9EST5	Acidic leucine-rich nuclear phosphoprotein 32 family member B	Anp32b	sp|Q9EST5|AN32B_MOUSE Acidic leucine-rich nuclear phosphoprotein 32 family member B OS=Mus musculus OX=10090 GN=Anp32b PE=1 SV=1	1	1	1	5.5	5.5	31.078	272	272	0.0063291	5.6425	3885900
D3Z6F5;Q03265	D3Z6F5;Q03265	ATP synthase subunit alpha;ATP synthase subunit alpha, mitochondrial	Atp5a1	tr|D3Z6F5|D3Z6F5_MOUSE ATP synthase subunit alpha OS=Mus musculus OX=10090 GN=Atp5a1 PE=1 SV=1;sp|Q03265|ATPA_MOUSE ATP synthase subunit alpha, mitochondrial OS=Mus musculus OX=10090 GN=Atp5f1a PE=1 SV=1	2	1	1	2.6	2.6	54.594	503	503;553	0	7.1524	811840000
Q9DB20	Q9DB20	ATP synthase subunit O, mitochondrial	Atp5o	sp|Q9DB20|ATPO_MOUSE ATP synthase subunit O, mitochondrial OS=Mus musculus OX=10090 GN=Atp5po PE=1 SV=1	1	1	1	5.2	5.2	23.363	213	213	0.010811	5.504	713780000
Q3U129	Q3U129	UDP-GlcNAc:betaGal beta-1,3-N-acetylglucosaminyltransferase-like protein 1	B3gntl1	sp|Q3U129|B3GNL_MOUSE UDP-GlcNAc:betaGal beta-1,3-N-acetylglucosaminyltransferase-like protein 1 OS=Mus musculus OX=10090 GN=B3gntl1 PE=2 SV=1	1	1	1	4.5	4.5	40.644	357	357	0.01	5.4647	0
Q3TSN9;P58545	Q3TSN9;P58545	BTB/POZ domain-containing protein 3	Btbd3	tr|Q3TSN9|Q3TSN9_MOUSE BTB/POZ domain-containing protein 3 OS=Mus musculus OX=10090 GN=Btbd3 PE=2 SV=1;sp|P58545|BTBD3_MOUSE BTB/POZ domain-containing protein 3 OS=Mus musculus OX=10090 GN=Btbd3 PE=2 SV=2	2	1	1	7.6	7.6	51.483	461	461;530	0.010256	5.4755	22878000
P98086	P98086	Complement C1q subcomponent subunit A	C1qa	sp|P98086|C1QA_MOUSE Complement C1q subcomponent subunit A OS=Mus musculus OX=10090 GN=C1qa PE=1 SV=2	1	1	1	4.5	4.5	25.974	245	245	0	11.737	125980000
P14106	P14106	Complement C1q subcomponent subunit B	C1qb	sp|P14106|C1QB_MOUSE Complement C1q subcomponent subunit B OS=Mus musculus OX=10090 GN=C1qb PE=1 SV=2	1	4	4	18.2	18.2	26.717	253	253	0	32.853	1302400000
Q02105	Q02105	Complement C1q subcomponent subunit C	C1qc	sp|Q02105|C1QC_MOUSE Complement C1q subcomponent subunit C OS=Mus musculus OX=10090 GN=C1qc PE=1 SV=2	1	3	3	16.3	16.3	25.991	246	246	0	21.44	964440000
P01027;H3BKW9	P01027	Complement C3;Complement C3 beta chain;C3-beta-c;Complement C3 alpha chain;C3a anaphylatoxin;Acylation stimulating protein;Complement C3b alpha chain;Complement C3c alpha chain fragment 1;Complement C3dg fragment;Complement C3g fragment;Complement C3d fragment;Complement C3f fragment;Complement C3c alpha chain fragment 2	C3	sp|P01027|CO3_MOUSE Complement C3 OS=Mus musculus OX=10090 GN=C3 PE=1 SV=3	2	22	22	16.3	16.3	186.48	1663	1663;185	0	201.2	2783800000
P01029	P01029	Complement C4-B;Complement C4 beta chain;Complement C4 alpha chain;C4a anaphylatoxin;Complement C4 gamma chain	C4b	sp|P01029|CO4B_MOUSE Complement C4-B OS=Mus musculus OX=10090 GN=C4b PE=1 SV=3	1	2	2	2.1	2.1	192.91	1738	1738	0	13.226	64496000
Q8VDY9	Q8VDY9	Caspase activity and apoptosis inhibitor 1	Caap1	sp|Q8VDY9|CAAP1_MOUSE Caspase activity and apoptosis inhibitor 1 OS=Mus musculus OX=10090 GN=Caap1 PE=1 SV=2	1	1	1	13.8	13.8	37.825	356	356	0.0074074	5.8645	0
Q9WUF3	Q9WUF3	CASP8-associated protein 2	Casp8ap2	sp|Q9WUF3|C8AP2_MOUSE CASP8-associated protein 2 OS=Mus musculus OX=10090 GN=Casp8ap2 PE=1 SV=2	1	1	1	0.9	0.9	219.09	1962	1962	0.0064516	5.6487	1366700000
Q8BVN3	Q8BVN3	Cation channel sperm-associated protein 4	Catsper4	sp|Q8BVN3|CTSR4_MOUSE Cation channel sperm-associated protein 4 OS=Mus musculus OX=10090 GN=Catsper4 PE=1 SV=1	1	1	1	2.9	2.9	51.129	442	442	0.010363	5.486	112870000
Q8VEH6	Q8VEH6	COBW domain-containing protein 1	Cbwd1	sp|Q8VEH6|CBWD1_MOUSE COBW domain-containing protein 1 OS=Mus musculus OX=10090 GN=Cbwd1 PE=1 SV=1	1	1	1	3.6	3.6	43.771	393	393	0	13.228	53326000
E9Q133;Q3U0I3;P80318	E9Q133;Q3U0I3;P80318	T-complex protein 1 subunit gamma	Cct3	tr|E9Q133|E9Q133_MOUSE T-complex protein 1 subunit gamma OS=Mus musculus OX=10090 GN=Cct3 PE=1 SV=1;tr|Q3U0I3|Q3U0I3_MOUSE T-complex protein 1 subunit gamma OS=Mus musculus OX=10090 GN=Cct3 PE=1 SV=1;sp|P80318|TCPG_MOUSE T-complex protein 1 subunit gamma O	3	1	1	2.2	2.2	56.526	507	507;521;545	0	5.9931	22866000
H3BJB6;H3BL49;P42932	H3BJB6;H3BL49;P42932	T-complex protein 1 subunit theta	Cct8	tr|H3BJB6|H3BJB6_MOUSE T-complex protein 1 subunit theta (Fragment) OS=Mus musculus OX=10090 GN=Cct8 PE=1 SV=1;tr|H3BL49|H3BL49_MOUSE T-complex protein 1 subunit theta OS=Mus musculus OX=10090 GN=Cct8 PE=1 SV=1;sp|P42932|TCPQ_MOUSE T-complex protein 1 subu	3	1	1	4.2	4.2	25.816	239	239;489;548	0.010309	5.4856	34190000
Q9QWK4	Q9QWK4	CD5 antigen-like	Cd5l	sp|Q9QWK4|CD5L_MOUSE CD5 antigen-like OS=Mus musculus OX=10090 GN=Cd5l PE=1 SV=3	1	2	2	6.2	6.2	38.862	352	352	0	14.029	264400000
B9EIX2;Q80U49	B9EIX2;Q80U49	Centrosomal protein of 170 kDa protein B	Cep170b	tr|B9EIX2|B9EIX2_MOUSE AW555464 protein OS=Mus musculus OX=10090 GN=Cep170b PE=1 SV=1;sp|Q80U49|C170B_MOUSE Centrosomal protein of 170 kDa protein B OS=Mus musculus OX=10090 GN=Cep170b PE=1 SV=2	2	1	1	1.1	1.1	166.86	1539	1539;1574	0.0096154	5.459	27077000
E9Q9M0;Q6A078;A0A1W2P6U7	E9Q9M0;Q6A078;A0A1W2P6U7	Centrosomal protein of 290 kDa	Cep290	tr|E9Q9M0|E9Q9M0_MOUSE Centrosomal protein of 290 kDa OS=Mus musculus OX=10090 GN=Cep290 PE=1 SV=1;sp|Q6A078|CE290_MOUSE Centrosomal protein of 290 kDa OS=Mus musculus OX=10090 GN=Cep290 PE=1 SV=2;tr|A0A1W2P6U7|A0A1W2P6U7_MOUSE Centrosomal protein of 290 k	3	2	2	1.2	1.2	289.97	2479	2479;2472;237	0	11.244	390990000
O88696	O88696	ATP-dependent Clp protease proteolytic subunit, mitochondrial	Clpp	sp|O88696|CLPP_MOUSE ATP-dependent Clp protease proteolytic subunit, mitochondrial OS=Mus musculus OX=10090 GN=Clpp PE=1 SV=1	1	1	1	2.6	2.6	29.8	272	272	0.0096618	5.4593	293450000
Q9D757	Q9D757	Death-associated protein-like 1	Dapl1	sp|Q9D757|DAPL1_MOUSE Death-associated protein-like 1 OS=Mus musculus OX=10090 GN=Dapl1 PE=1 SV=1	1	1	1	20.6	20.6	11.813	107	107	0	6.052	117130000
Q62095;P16381;Q62167	Q62095;P16381;Q62167	ATP-dependent RNA helicase DDX3Y;Putative ATP-dependent RNA helicase Pl10;ATP-dependent RNA helicase DDX3X	Ddx3y;D1Pas1;Ddx3x	sp|Q62095|DDX3Y_MOUSE ATP-dependent RNA helicase DDX3Y OS=Mus musculus OX=10090 GN=Ddx3y PE=1 SV=2;sp|P16381|DDX3L_MOUSE Putative ATP-dependent RNA helicase Pl10 OS=Mus musculus OX=10090 GN=D1Pas1 PE=1 SV=1;sp|Q62167|DDX3X_MOUSE ATP-dependent RNA helicase	3	1	1	1.7	1.7	73.427	658	658;660;662	0.010471	5.4903	0
Q9D2G2	Q9D2G2	Dihydrolipoyllysine-residue succinyltransferase component of 2-oxoglutarate dehydrogenase complex, mitochondrial	Dlst	sp|Q9D2G2|ODO2_MOUSE Dihydrolipoyllysine-residue succinyltransferase component of 2-oxoglutarate dehydrogenase complex, mitochondrial OS=Mus musculus OX=10090 GN=Dlst PE=1 SV=1	1	1	1	1.8	1.8	48.994	454	454	0.0098039	5.4606	698550000
H3BLD7;E9Q7N9	H3BLD7;E9Q7N9		Dnah11	tr|H3BLD7|H3BLD7_MOUSE Dynein, axonemal, heavy chain 11 (Fragment) OS=Mus musculus OX=10090 GN=Dnah11 PE=1 SV=2;tr|E9Q7N9|E9Q7N9_MOUSE Dynein, axonemal, heavy chain 11 OS=Mus musculus OX=10090 GN=Dnah11 PE=1 SV=2	2	1	1	0.8	0.8	191.89	1688	1688;4488	0.010152	5.4684	0
A0A1L1SQR4;Q8VDR9	A0A1L1SQR4;Q8VDR9	Dedicator of cytokinesis protein 6	Dock6	tr|A0A1L1SQR4|A0A1L1SQR4_MOUSE Dedicator of cytokinesis protein 6 OS=Mus musculus OX=10090 GN=Dock6 PE=1 SV=1;sp|Q8VDR9|DOCK6_MOUSE Dedicator of cytokinesis protein 6 OS=Mus musculus OX=10090 GN=Dock6 PE=1 SV=4	2	1	1	0.8	0.8	236.56	2111	2111;2080	0	6.0377	273170000
P10126;P62631	P10126;P62631	Elongation factor 1-alpha 1;Elongation factor 1-alpha 2	Eef1a1;Eef1a2	sp|P10126|EF1A1_MOUSE Elongation factor 1-alpha 1 OS=Mus musculus OX=10090 GN=Eef1a1 PE=1 SV=3;sp|P62631|EF1A2_MOUSE Elongation factor 1-alpha 2 OS=Mus musculus OX=10090 GN=Eef1a2 PE=1 SV=1	2	1	1	2.4	2.4	50.113	462	462;463	0.0068027	5.7402	74705000
B1ARR7;P17182	B1ARR7;P17182	Alpha-enolase	Eno1	tr|B1ARR7|B1ARR7_MOUSE Alpha-enolase (Fragment) OS=Mus musculus OX=10090 GN=Eno1 PE=1 SV=1;sp|P17182|ENOA_MOUSE Alpha-enolase OS=Mus musculus OX=10090 GN=Eno1 PE=1 SV=3	2	1	1	9.2	9.2	12.936	119	119;434	0.011173	5.5231	0
Q99LC5	Q99LC5	Electron transfer flavoprotein subunit alpha, mitochondrial	Etfa	sp|Q99LC5|ETFA_MOUSE Electron transfer flavoprotein subunit alpha, mitochondrial OS=Mus musculus OX=10090 GN=Etfa PE=1 SV=2	1	1	1	5.7	5.7	35.009	333	333	0	6.3334	1249500000
K3W4Q5	K3W4Q5		Fam186a	tr|K3W4Q5|K3W4Q5_MOUSE Family with sequence similarity 186, member A OS=Mus musculus OX=10090 GN=Fam186a PE=4 SV=1	1	1	1	0.4	0.4	331.48	3035	3035	0.0068966	5.7597	0
Q69ZL1	Q69ZL1	FYVE, RhoGEF and PH domain-containing protein 6	Fgd6	sp|Q69ZL1|FGD6_MOUSE FYVE, RhoGEF and PH domain-containing protein 6 OS=Mus musculus OX=10090 GN=Fgd6 PE=1 SV=2	1	1	1	0.5	0.5	155.17	1399	1399	0.011696	5.5779	42568000
Q3TB04;H3BIZ7;Q8BIE6	Q3TB04;H3BIZ7;Q8BIE6	FERM domain-containing protein 4A	Frmd4a	tr|Q3TB04|Q3TB04_MOUSE FERM domain-containing protein 4A OS=Mus musculus OX=10090 GN=Frmd4a PE=1 SV=1;tr|H3BIZ7|H3BIZ7_MOUSE FERM domain-containing protein 4A OS=Mus musculus OX=10090 GN=Frmd4a PE=1 SV=1;sp|Q8BIE6|FRM4A_MOUSE FERM domain-containing protein	3	1	1	3.4	3.4	80.788	737	737;1035;1020	0	6.0272	195770000
S4R257;S4R1W1;A0A0A0MQF6;A0A0R4J0X7;S4R2G5;P16858;Q64467	S4R257;S4R1W1;A0A0A0MQF6;A0A0R4J0X7;S4R2G5;P16858;Q64467	Glyceraldehyde-3-phosphate dehydrogenase;Glyceraldehyde-3-phosphate dehydrogenase, testis-specific	Gapdh;Gm3839;Gapdhs	tr|S4R257|S4R257_MOUSE Glyceraldehyde-3-phosphate dehydrogenase (Fragment) OS=Mus musculus OX=10090 GN=Gapdh PE=1 SV=1;tr|S4R1W1|S4R1W1_MOUSE Glyceraldehyde-3-phosphate dehydrogenase OS=Mus musculus OX=10090 GN=Gm3839 PE=1 SV=1;tr|A0A0A0MQF6|A0A0A0MQF6_MOU	7	1	1	5	5	29.939	280	280;333;359;438;440;333;440	0.006993	5.7717	65907000
Q8C1C2;REV__E9Q892;REV__B7ZWM8;E9Q7N5;REV__B2RXP1;REV__Q8BVU0;REV__E9QAU9;Q8R2Q4	Q8C1C2;REV__E9Q892;REV__B7ZWM8;E9Q7N5;REV__B2RXP1;REV__Q8BVU0;REV__E9QAU9;Q8R2Q4	Ribosome-releasing factor 2, mitochondrial	Gfm2	tr|Q8C1C2|Q8C1C2_MOUSE Ribosome-releasing factor 2, mitochondrial OS=Mus musculus OX=10090 GN=Gfm2 PE=1 SV=1;tr|E9Q892|E9Q892_MOUSE DISP complex protein LRCH3 OS=Mus musculus OX=10090 GN=Lrch3 PE=1 SV=1;tr|B7ZWM8|B7ZWM8_MOUSE DISP complex protein LRCH3 OS=	8	1	1	1.1	1.1	60.496	543	543;624;692;741;742;778;796;779	0.010695	5.4954	443590000
F6VBM2	F6VBM2		Gm10490	tr|F6VBM2|F6VBM2_MOUSE Predicted gene 10490 OS=Mus musculus OX=10090 GN=Gm10490 PE=4 SV=1	1	1	1	13.3	13.3	13.278	120	120	0.011236	5.5277	184050000
P01642	P01642	Ig kappa chain V-V region L7	Gm10881	sp|P01642|KV5A9_MOUSE Ig kappa chain V-V region L7 (Fragment) OS=Mus musculus OX=10090 GN=Gm10881 PE=1 SV=1	1	2	2	23.5	23.5	12.615	115	115	0	12.955	536470000
A0A075B5J6;P01629	A0A075B5J6;P01629	Ig kappa chain V-II region 2S1.3	Gm20730	tr|A0A075B5J6|A0A075B5J6_MOUSE Predicted gene, 20730 OS=Mus musculus OX=10090 GN=Gm20730 PE=4 SV=7;sp|P01629|KV2A4_MOUSE Ig kappa chain V-II region 2S1.3 OS=Mus musculus OX=10090 PE=1 SV=1	2	1	1	10.9	10.9	13.072	119	119;112	0.01227	5.6128	257950000
A0A140T8N0;P01639	A0A140T8N0;P01639	Ig kappa chain V-V region MOPC 41	Gm5571	tr|A0A140T8N0|A0A140T8N0_MOUSE Immunoglobulin kappa chain variable 9-120 (Fragment) OS=Mus musculus OX=10090 GN=Igkv9-120 PE=1 SV=2;sp|P01639|KV5A7_MOUSE Ig kappa chain V-V region MOPC 41 OS=Mus musculus OX=10090 GN=Gm5571 PE=1 SV=1	2	3	2	17.1	12.8	12.805	117	117;130	0	16.135	354690000
F6WEU2;A0A338P6M1;A0A338P6Z0;A0A338P6G2	F6WEU2;A0A338P6M1;A0A338P6Z0;A0A338P6G2		Gm7873	tr|F6WEU2|F6WEU2_MOUSE Coiled-coil domain-containing 188 OS=Mus musculus OX=10090 GN=Ccdc188 PE=4 SV=1;tr|A0A338P6M1|A0A338P6M1_MOUSE Coiled-coil domain-containing 188 OS=Mus musculus OX=10090 GN=Ccdc188 PE=4 SV=1;tr|A0A338P6Z0|A0A338P6Z0_MOUSE Coiled-coil	4	1	1	7.6	7.6	27.121	249	249;307;415;436	0.009434	5.4536	19883000
A0A0A6YW67;E9Q9J0;E9Q4P0;E9Q5F6;E9QNP0;Q5SX22;P62984;P62983;P0CG49;P0CG50	A0A0A6YW67;E9Q9J0;E9Q4P0;E9Q5F6;E9QNP0;Q5SX22;P62984;P62983;P0CG49;P0CG50	Ubiquitin-60S ribosomal protein L40;Ubiquitin;60S ribosomal protein L40;Ubiquitin-40S ribosomal protein S27a;Ubiquitin;40S ribosomal protein S27a;Polyubiquitin-B;Ubiquitin;Polyubiquitin-C;Ubiquitin;Ubiquitin-related 1;Ubiquitin-related 2	Gm8797;Uba52;Kxd1;Ubc;Ubb;Rps27a	tr|A0A0A6YW67|A0A0A6YW67_MOUSE Predicted pseudogene 8797 OS=Mus musculus OX=10090 GN=Gm8797 PE=4 SV=1;tr|E9Q9J0|E9Q9J0_MOUSE Ubiquitin-60S ribosomal protein L40 (Fragment) OS=Mus musculus OX=10090 GN=Uba52 PE=4 SV=1;tr|E9Q4P0|E9Q4P0_MOUSE KxDL motif-contai	10	1	1	20.8	20.8	8.7279	77	77;96;193;201;232;236;128;156;305;734	0	22.351	145320000
Q9CXP8	Q9CXP8	Guanine nucleotide-binding protein G(I)/G(S)/G(O) subunit gamma-10	Gng10	sp|Q9CXP8|GBG10_MOUSE Guanine nucleotide-binding protein G(I)/G(S)/G(O) subunit gamma-10 OS=Mus musculus OX=10090 GN=Gng10 PE=3 SV=1	1	1	1	16.2	16.2	7.2293	68	68	0	6.5146	412390000
S4R1D6;F6TIX5;Q05A75	S4R1D6;F6TIX5;Q05A75		H2-T3	tr|S4R1D6|S4R1D6_MOUSE H-2 class I histocompatibility antigen, TLA(B) alpha chain (Fragment) OS=Mus musculus OX=10090 GN=H2-T3 PE=1 SV=1;tr|F6TIX5|F6TIX5_MOUSE H-2 class I histocompatibility antigen, TLA(B) alpha chain OS=Mus musculus OX=10090 GN=H2-T3 PE=	3	1	1	30.9	30.9	6.9797	68	68;340;384	0	6.1158	35852000000
E0CZ27;F8WI35;A0A1W2P768;P84244;P84228;P68433;P02301	E0CZ27;F8WI35;A0A1W2P768;P84244;P84228;P68433;P02301	Histone H3;Histone H3.3;Histone H3.2;Histone H3.1;Histone H3.3C	H3f3a;Hist1h3b;Hist1h3a;H3f3c	tr|E0CZ27|E0CZ27_MOUSE Histone H3 (Fragment) OS=Mus musculus OX=10090 GN=H3f3a PE=3 SV=1;tr|F8WI35|F8WI35_MOUSE Histone H3 OS=Mus musculus OX=10090 GN=H3f3a PE=1 SV=1;tr|A0A1W2P768|A0A1W2P768_MOUSE Histone H3.2 OS=Mus musculus OX=10090 GN=H3c14 PE=3 SV=1;s	7	2	2	15.1	15.1	13.322	119	119;135;181;136;136;136;136	0	11.634	143810000
P43275	P43275	Histone H1.1	Hist1h1a	sp|P43275|H11_MOUSE Histone H1.1 OS=Mus musculus OX=10090 GN=H1-1 PE=1 SV=2	1	1	1	3.3	3.3	21.785	213	213	0.01087	5.5046	26007000
Q8CBB6;Q9D2U9;Q8CGP2;Q8CGP1;Q8CGP0;Q6ZWY9;Q64525;Q64524;Q64478;Q64475;P10854;P10853;P70696	Q8CBB6;Q9D2U9;Q8CGP2;Q8CGP1;Q8CGP0;Q6ZWY9;Q64525;Q64524;Q64478;Q64475;P10854;P10853;P70696	Histone H2B;Histone H2B type 3-A;Histone H2B type 1-P;Histone H2B type 1-K;Histone H2B type 3-B;Histone H2B type 1-C/E/G;Histone H2B type 2-B;Histone H2B type 2-E;Histone H2B type 1-H;Histone H2B type 1-B;Histone H2B type 1-M;Histone H2B type 1-F/J/L;Histone H2B type 1-A	Hist1h2br;Hist3h2ba;Hist1h2bp;Hist1h2bk;Hist3h2bb;Hist1h2bc;Hist2h2bb;Hist2h2be;Hist1h2bh;Hist1h2bb;Hist1h2bm;Hist1h2bf;Hist1h2ba	tr|Q8CBB6|Q8CBB6_MOUSE Histone H2B OS=Mus musculus OX=10090 GN=H4bc24 PE=2 SV=1;sp|Q9D2U9|H2B3A_MOUSE Histone H2B type 3-A OS=Mus musculus OX=10090 GN=Hist3h2ba PE=1 SV=3;sp|Q8CGP2|H2B1P_MOUSE Histone H2B type 1-P OS=Mus musculus OX=10090 GN=Hist1h2bp PE=1	13	1	1	8.2	8.2	14.888	134	134;126;126;126;126;126;126;126;126;126;126;126;127	0	6.653	24096000
P62806	P62806	Histone H4	Hist1h4a	sp|P62806|H4_MOUSE Histone H4 OS=Mus musculus OX=10090 GN=H4c1 PE=1 SV=2	1	1	1	11.7	11.7	11.367	103	103	0.0064103	5.6479	44910000
E9QKG8;Q6PG16	E9QKG8;Q6PG16	Holliday junction recognition protein	Hjurp	tr|E9QKG8|E9QKG8_MOUSE Holliday junction recognition protein OS=Mus musculus OX=10090 GN=Hjurp PE=1 SV=1;sp|Q6PG16|HJURP_MOUSE Holliday junction recognition protein OS=Mus musculus OX=10090 GN=Hjurp PE=1 SV=1	2	1	1	2.4	2.4	74.15	667	667;667	0.009901	5.464	0
Q8JZK9	Q8JZK9	Hydroxymethylglutaryl-CoA synthase, cytoplasmic	Hmgcs1	sp|Q8JZK9|HMCS1_MOUSE Hydroxymethylglutaryl-CoA synthase, cytoplasmic OS=Mus musculus OX=10090 GN=Hmgcs1 PE=1 SV=1	1	1	1	2.1	2.1	57.568	520	520	0.012195	5.6079	0
O88569	O88569	Heterogeneous nuclear ribonucleoproteins A2/B1	Hnrnpa2b1	sp|O88569|ROA2_MOUSE Heterogeneous nuclear ribonucleoproteins A2/B1 OS=Mus musculus OX=10090 GN=Hnrnpa2b1 PE=1 SV=2	1	1	1	3.7	3.7	37.402	353	353	0.012422	5.6201	0
P11499;E9Q3D6;P07901;B7ZC50	P11499;E9Q3D6;P07901	Heat shock protein HSP 90-beta;Heat shock protein HSP 90-alpha	Hsp90ab1;Hsp90aa1	sp|P11499|HS90B_MOUSE Heat shock protein HSP 90-beta OS=Mus musculus OX=10090 GN=Hsp90ab1 PE=1 SV=3;tr|E9Q3D6|E9Q3D6_MOUSE Heat shock protein HSP 90-beta (Fragment) OS=Mus musculus OX=10090 GN=Hsp90ab1 PE=1 SV=1;sp|P07901|HS90A_MOUSE Heat shock protein HSP	4	3	3	6.2	6.2	83.28	724	724;189;733;201	0	31.841	89099000
P20029	P20029	78 kDa glucose-regulated protein	Hspa5	sp|P20029|BIP_MOUSE Endoplasmic reticulum chaperone BiP OS=Mus musculus OX=10090 GN=Hspa5 PE=1 SV=3	1	2	1	4.3	2.6	72.421	655	655	0.011494	5.5542	36362000
Q504P4;P63017;P17156;D3Z5E2;Q61696;P16627;P17879	Q504P4;P63017	Heat shock cognate 71 kDa protein	Hspa8	tr|Q504P4|Q504P4_MOUSE Heat shock cognate 71 kDa protein OS=Mus musculus OX=10090 GN=Hspa8 PE=1 SV=1;sp|P63017|HSP7C_MOUSE Heat shock cognate 71 kDa protein OS=Mus musculus OX=10090 GN=Hspa8 PE=1 SV=1	7	11	10	19	17.2	68.778	627	627;646;633;116;641;641;642	0	79.677	1813100000
P38647	P38647	Stress-70 protein, mitochondrial	Hspa9	sp|P38647|GRP75_MOUSE Stress-70 protein, mitochondrial OS=Mus musculus OX=10090 GN=Hspa9 PE=1 SV=3	1	1	1	1.3	1.3	73.46	679	679	0	7.1676	362360000
P01867	P01867	Ig gamma-2B chain C region	Igh-3	sp|P01867|IGG2B_MOUSE Ig gamma-2B chain C region OS=Mus musculus OX=10090 GN=Igh-3 PE=1 SV=3	1	25	3	51.5	13.4	44.259	404	404	0	36.517	46401000000
P01863;P01865;P84751	P01863;P01865	Ig gamma-2A chain C region, A allele;Ig gamma-2A chain C region, membrane-bound form	Ighg;Igh-1a	sp|P01863|GCAA_MOUSE Ig gamma-2A chain C region, A allele OS=Mus musculus OX=10090 GN=Ighg PE=1 SV=1;sp|P01865|GCAM_MOUSE Ig gamma-2A chain C region, membrane-bound form OS=Mus musculus OX=10090 GN=Igh-1a PE=1 SV=3	3	12	9	42.1	33.9	36.389	330	330;398;237	0	105.45	4880400000
A0A075B5P4;A0A0A6YWR2	A0A075B5P4;A0A0A6YWR2		Ighg1	tr|A0A075B5P4|A0A075B5P4_MOUSE Ig gamma-1 chain C region secreted form (Fragment) OS=Mus musculus OX=10090 GN=Ighg1 PE=1 SV=1;tr|A0A0A6YWR2|A0A0A6YWR2_MOUSE Ig gamma-1 chain C region secreted form (Fragment) OS=Mus musculus OX=10090 GN=Ighg1 PE=1 SV=1	2	8	1	43.5	5.2	35.633	324	324;393	0	101.89	10070000000
P01868;P01869	P01868;P01869	Ig gamma-1 chain C region secreted form;Ig gamma-1 chain C region, membrane-bound form	Ighg1	sp|P01868|IGHG1_MOUSE Ig gamma-1 chain C region secreted form OS=Mus musculus OX=10090 GN=Ighg1 PE=1 SV=1;sp|P01869|IGH1M_MOUSE Ig gamma-1 chain C region, membrane-bound form OS=Mus musculus OX=10090 GN=Ighg1 PE=1 SV=2	2	8	1	43.5	5.2	35.704	324	324;393	0.0073529	5.8511	43674000
A0A075B5P3;A0A0A6YVP0	A0A075B5P3;A0A0A6YVP0		Ighg2b	tr|A0A075B5P3|A0A075B5P3_MOUSE Immunoglobulin heavy constant gamma 2B (Fragment) OS=Mus musculus OX=10090 GN=Ighg2b PE=1 SV=1;tr|A0A0A6YVP0|A0A0A6YVP0_MOUSE Immunoglobulin heavy constant gamma 2B (Fragment) OS=Mus musculus OX=10090 GN=Ighg2b PE=1 SV=2	2	26	2	61.9	10.4	36.568	336	336;405	0	323.31	202440000000
A0A0A6YY53;F6TQW2;P01864	A0A0A6YY53;F6TQW2;P01864	Ig gamma-2A chain C region secreted form	Ighg2c	tr|A0A0A6YY53|A0A0A6YY53_MOUSE Immunoglobulin heavy constant gamma 2C (Fragment) OS=Mus musculus OX=10090 GN=Ighg2c PE=1 SV=1;tr|F6TQW2|F6TQW2_MOUSE Immunoglobulin heavy constant gamma 2C (Fragment) OS=Mus musculus OX=10090 GN=Ighg2c PE=1 SV=2;sp|P01864|GC	3	7	4	32.5	24.5	36.407	335	335;404;335	0	47.369	791770000
A0A075B5P5;A0A1Y7VJN6;P03987	A0A075B5P5;A0A1Y7VJN6;P03987	Ig gamma-3 chain C region	Ighg3	tr|A0A075B5P5|A0A075B5P5_MOUSE Immunoglobulin heavy constant gamma 3 (Fragment) OS=Mus musculus OX=10090 GN=Ighg3 PE=4 SV=1;tr|A0A1Y7VJN6|A0A1Y7VJN6_MOUSE Immunoglobulin heavy constant gamma 3 (Fragment) OS=Mus musculus OX=10090 GN=Ighg3 PE=4 SV=1;sp|P0398	3	9	9	41.2	41.2	36.198	330	330;399;398	0	84.833	6907600000
A0A075B5P6;A0A075B6A0;P01872	A0A075B5P6;A0A075B6A0;P01872	Ig mu chain C region	Ighm	tr|A0A075B5P6|A0A075B5P6_MOUSE Immunoglobulin heavy constant mu (Fragment) OS=Mus musculus OX=10090 GN=Ighm PE=1 SV=1;tr|A0A075B6A0|A0A075B6A0_MOUSE Immunoglobulin heavy constant mu (Fragment) OS=Mus musculus OX=10090 GN=Ighm PE=1 SV=2;sp|P01872|IGHM_MOUSE	3	13	13	33.4	33.4	49.943	455	455;476;454	0	118.23	5723000000
A0A0B4J1J6	A0A0B4J1J6		Ighv10-1	tr|A0A0B4J1J6|A0A0B4J1J6_MOUSE Immunoglobulin heavy variable 10-1 (Fragment) OS=Mus musculus OX=10090 GN=Ighv10-1 PE=4 SV=1	1	4	2	44.5	25.2	13.549	119	119	0	12.42	185860000
A0A075B5T6	A0A075B5T6		Ighv10-3	tr|A0A075B5T6|A0A075B5T6_MOUSE Immunoglobulin heavy variable V10-3 (Fragment) OS=Mus musculus OX=10090 GN=Ighv10-3 PE=4 SV=1	1	4	2	31.9	21.8	13.544	119	119	0	323.31	22124000000
A0A0A6YWI9	A0A0A6YWI9		Ighv1-11	tr|A0A0A6YWI9|A0A0A6YWI9_MOUSE Immunoglobulin heavy variable V1-11 (Fragment) OS=Mus musculus OX=10090 GN=Ighv1-11 PE=4 SV=1	1	4	4	27.4	27.4	12.864	117	117	0	30.712	799480000
A0A0A6YXN4	A0A0A6YXN4		Ighv1-18	tr|A0A0A6YXN4|A0A0A6YXN4_MOUSE Immunoglobulin heavy variable V1-18 (Fragment) OS=Mus musculus OX=10090 GN=Ighv1-18 PE=1 SV=1	1	1	1	12	12	12.912	117	117	0	19.568	0
A0A075B5V6;A0A075B5V1;P01757;P01756;P06330	A0A075B5V6;A0A075B5V1;P01757;P01756;P06330	Ig heavy chain V region J558;Ig heavy chain V region MOPC 104E;Ig heavy chain V region AC38 205.12	Ighv1-42;Ighv1-31	tr|A0A075B5V6|A0A075B5V6_MOUSE Immunoglobulin heavy variable V1-42 OS=Mus musculus OX=10090 GN=Ighv1-42 PE=1 SV=1;tr|A0A075B5V1|A0A075B5V1_MOUSE Immunoglobulin heavy variable 1-31 OS=Mus musculus OX=10090 GN=Ighv1-31 PE=4 SV=1;sp|P01757|HVM13_MOUSE Ig heav	5	1	1	19.4	19.4	10.776	98	98;98;117;117;118	0	56.028	1199300000
A0A075B5R9;A0A075B5R4	A0A075B5R9;A0A075B5R4		Ighv14-3;Ighv14-1	tr|A0A075B5R9|A0A075B5R9_MOUSE Immunoglobulin heavy variable V14-3 (Fragment) OS=Mus musculus OX=10090 GN=Ighv14-3 PE=4 SV=1;tr|A0A075B5R4|A0A075B5R4_MOUSE Immunoglobulin heavy variable 14-1 (Fragment) OS=Mus musculus OX=10090 GN=Ighv14-1 PE=4 SV=1	2	1	1	10.3	10.3	12.975	117	117;117	0	6.5017	28824000
A0A075B5T5	A0A075B5T5		Ighv1-5	tr|A0A075B5T5|A0A075B5T5_MOUSE Immunoglobulin heavy variable V1-5 OS=Mus musculus OX=10090 GN=Ighv1-5 PE=4 SV=1	1	1	1	19.4	19.4	10.846	98	98	0	6.7627	257320000
A0A075B680;A0A075B5T7;A0A075B5T4;A0A0G2JFL3;A0A0A6YXZ4	A0A075B680;A0A075B5T7;A0A075B5T4;A0A0G2JFL3;A0A0A6YXZ4		Ighv1-62-2;Ighv1-7;Ighv1-4	tr|A0A075B680|A0A075B680_MOUSE Immunoglobulin heavy variable 1-62-2 OS=Mus musculus OX=10090 GN=Ighv1-62-2 PE=4 SV=1;tr|A0A075B5T7|A0A075B5T7_MOUSE Immunoglobulin heavy variable V1-7 (Fragment) OS=Mus musculus OX=10090 GN=Ighv1-7 PE=4 SV=1;tr|A0A075B5T4|A0	5	1	1	11	11	11.224	100	100;117;117;119;119	0	6.6998	38489000
A0A075B5Y4;A0A0A6YVW3;P01747;P01746	A0A075B5Y4;A0A0A6YVW3;P01747;P01746	Ig heavy chain V region 36-65;Ig heavy chain V region 93G7	Ighv1-81;Ighv1-23	tr|A0A075B5Y4|A0A075B5Y4_MOUSE Immunoglobulin heavy variable 1-81 (Fragment) OS=Mus musculus OX=10090 GN=Ighv1-81 PE=4 SV=1;tr|A0A0A6YVW3|A0A0A6YVW3_MOUSE Immunoglobulin heavy variable V1-23 (Fragment) OS=Mus musculus OX=10090 GN=Ighv1-23 PE=4 SV=1;sp|P017	4	2	2	26.5	26.5	12.989	117	117;117;120;140	0	14.711	109850000
A0A075B5P8	A0A075B5P8		Ighv2-2	tr|A0A075B5P8|A0A075B5P8_MOUSE Immunoglobulin heavy variable 2-2 (Fragment) OS=Mus musculus OX=10090 GN=Ighv2-2 PE=4 SV=1	1	1	1	13.8	13.8	12.578	116	116	0	10.934	0
A0A075B5S6;P18531	A0A075B5S6;P18531	Ig heavy chain V region 3-6	Ighv3-1;Ighv3-6	tr|A0A075B5S6|A0A075B5S6_MOUSE Immunoglobulin heavy variable 3-1 (Fragment) OS=Mus musculus OX=10090 GN=Ighv3-1 PE=4 SV=1;sp|P18531|HVM60_MOUSE Ig heavy chain V region 3-6 OS=Mus musculus OX=10090 GN=Ighv3-6 PE=1 SV=1	2	1	1	13.8	13.8	13.109	116	116;116	0	7.1951	76923000
A0A075B5R5	A0A075B5R5		Ighv4-1	tr|A0A075B5R5|A0A075B5R5_MOUSE Immunoglobulin heavy variable 4-1 (Fragment) OS=Mus musculus OX=10090 GN=Ighv4-1 PE=1 SV=7	1	1	1	13.8	13.8	12.874	116	116	0	6.6262	40503000
A0A075B5Q9;A0A0A6YWC7;A0A075B5Q4;P18525	A0A075B5Q9;A0A0A6YWC7;A0A075B5Q4;P18525	Ig heavy chain V region 5-84	Ighv5-15;Ighv5-12	tr|A0A075B5Q9|A0A075B5Q9_MOUSE Immunoglobulin heavy variable 5-15 OS=Mus musculus OX=10090 GN=Ighv5-15 PE=4 SV=1;tr|A0A0A6YWC7|A0A0A6YWC7_MOUSE Immunoglobulin heavy variable 5-15 (Fragment) OS=Mus musculus OX=10090 GN=Ighv5-15 PE=4 SV=1;tr|A0A075B5Q4|A0A07	4	2	1	23.3	13.8	12.943	116	116;117;117;117	0	36.569	224830000
P18527;A0A075B5R1;A0A075B5Q0;A0A075B5P9;P18529;P18526	P18527;A0A075B5R1;A0A075B5Q0;A0A075B5P9;P18529;P18526	Ig heavy chain V region 914;Ig heavy chain V region 5-76;Ig heavy chain V region 345	Ighv5-17;Ighv5-6;Ighv5-4	sp|P18527|HVM56_MOUSE Ig heavy chain V region 914 OS=Mus musculus OX=10090 PE=1 SV=1;tr|A0A075B5R1|A0A075B5R1_MOUSE Immunoglobulin heavy variable 5-17 (Fragment) OS=Mus musculus OX=10090 GN=Ighv5-17 PE=1 SV=1;tr|A0A075B5Q0|A0A075B5Q0_MOUSE Immunoglobulin h	6	2	1	27.8	16.5	10.661	97	97;117;117;117;117;117	0	7.4166	291840000
A0A075B5Q2	A0A075B5Q2		Ighv5-9	tr|A0A075B5Q2|A0A075B5Q2_MOUSE Immunoglobulin heavy variable 5-9 (Fragment) OS=Mus musculus OX=10090 GN=Ighv5-9 PE=4 SV=1	1	1	1	9.4	9.4	12.795	117	117	0.0076336	5.96	203910000
A0A075B5T3;P01804;A0A075B5T2;A0A0A6YX19;A0A0A6YWS9;P01803	A0A075B5T3;P01804	Ig heavy chain V-III region HPC76	Ighv6-6	tr|A0A075B5T3|A0A075B5T3_MOUSE Immunoglobulin heavy variable 6-6 (Fragment) OS=Mus musculus OX=10090 GN=Ighv6-6 PE=4 SV=1;sp|P01804|HVM35_MOUSE Ig heavy chain V-III region HPC76 (Fragment) OS=Mus musculus OX=10090 PE=4 SV=1	6	4	2	41.2	20.2	13.293	119	119;111;118;119;119;113	0	27.916	453430000
A0A075B5S2	A0A075B5S2		Ighv7-1	tr|A0A075B5S2|A0A075B5S2_MOUSE Immunoglobulin heavy variable 7-1 (Fragment) OS=Mus musculus OX=10090 GN=Ighv7-1 PE=1 SV=2	1	4	2	39.7	18.2	13.644	121	121	0	36.799	543120000
A0A075B5R2	A0A075B5R2		Ighv7-3	tr|A0A075B5R2|A0A075B5R2_MOUSE Immunoglobulin heavy variable 7-3 (Fragment) OS=Mus musculus OX=10090 GN=Ighv7-3 PE=4 SV=2	1	1	1	9.2	9.2	13.457	120	120	0	12.517	216480000
P01592	P01592	Immunoglobulin J chain	Igj	sp|P01592|IGJ_MOUSE Immunoglobulin J chain OS=Mus musculus OX=10090 GN=Jchain PE=1 SV=4	1	1	1	9.4	9.4	18.013	159	159	0	6.7041	103270000
A0A140T8M0;A0A0B4J1I0;A0A075B5K8;F6XWB2;A0A140T8N1;A0A075B5N0;A0A0G2JDE5	A0A140T8M0;A0A0B4J1I0;A0A075B5K8;F6XWB2;A0A140T8N1		Igkv1-110;Igkv1-99;Igkv1-115	tr|A0A140T8M0|A0A140T8M0_MOUSE Immunoglobulin kappa variable 1-117 (Fragment) OS=Mus musculus OX=10090 GN=Igkv1-117 PE=4 SV=2;tr|A0A0B4J1I0|A0A0B4J1I0_MOUSE Immunoglobulin kappa variable 1-110 (Fragment) OS=Mus musculus OX=10090 GN=Igkv1-110 PE=4 SV=5;tr|A	7	4	1	42	21.8	13.117	119	119;119;119;120;120;119;120	0	7.9346	118900000
A0A075B5K1;A0A0G2JEK4;P01652	A0A075B5K1;A0A0G2JEK4;P01652	Ig kappa chain V-V region J606	Igkv11-125	tr|A0A075B5K1|A0A075B5K1_MOUSE Immunoglobulin kappa variable 11-125 OS=Mus musculus OX=10090 GN=Igkv11-125 PE=4 SV=7;tr|A0A0G2JEK4|A0A0G2JEK4_MOUSE Immunoglobulin kappa variable 11-125 (Fragment) OS=Mus musculus OX=10090 GN=Igkv11-125 PE=4 SV=4;sp|P01652|K	3	1	1	13.8	13.8	12.81	116	116;117;108	0	6.6994	144880000
A0A0B4J1H7;A0A0B4J1H8	A0A0B4J1H7;A0A0B4J1H8		Igkv1-135;Igkv1-133	tr|A0A0B4J1H7|A0A0B4J1H7_MOUSE Immunoglobulin kappa variable 1-135 (Fragment) OS=Mus musculus OX=10090 GN=Igkv1-135 PE=4 SV=1;tr|A0A0B4J1H8|A0A0B4J1H8_MOUSE Immunoglobulin kappa variable 1-133 (Fragment) OS=Mus musculus OX=10090 GN=Igkv1-133 PE=4 SV=1	2	2	2	39.2	39.2	13.305	120	120;120	0	21.509	306510000
A0A075B5M8;A0A0G2JEI7	A0A075B5M8;A0A0G2JEI7		Igkv12-38	tr|A0A075B5M8|A0A075B5M8_MOUSE Immunoglobulin kappa chain variable 12-38 OS=Mus musculus OX=10090 GN=Igkv12-38 PE=4 SV=7;tr|A0A0G2JEI7|A0A0G2JEI7_MOUSE Immunoglobulin kappa chain variable 12-38 (Fragment) OS=Mus musculus OX=10090 GN=Igkv12-38 PE=4 SV=4	2	1	1	11.4	11.4	12.428	114	114;115	0	6.3604	49737000
A0A140T8N3;A0A075B666	A0A140T8N3;A0A075B666		Igkv12-47	tr|A0A140T8N3|A0A140T8N3_MOUSE Immunoglobulin kappa chain variable 13-84 (Fragment) OS=Mus musculus OX=10090 GN=Igkv13-84 PE=4 SV=2;tr|A0A075B666|A0A075B666_MOUSE Immunoglobulin kappa chain variable 13-85 (Fragment) OS=Mus musculus OX=10090 GN=Igkv13-85 PE	2	1	1	13.9	13.9	12.617	115	115;115	0	8.1609	143870000
A0A075B5K7;A0A0G2JG36	A0A075B5K7;A0A0G2JG36		Igkv14-100	tr|A0A075B5K7|A0A075B5K7_MOUSE Immunoglobulin kappa chain variable 14-100 OS=Mus musculus OX=10090 GN=Igkv14-100 PE=4 SV=7;tr|A0A0G2JG36|A0A0G2JG36_MOUSE Immunoglobulin kappa chain variable 14-100 (Fragment) OS=Mus musculus OX=10090 GN=Igkv14-100 PE=4 SV=4	2	1	1	13.8	13.8	12.65	116	116;117	0	8.0138	52940000
A0A140T8P9;P01638;A0A075B5K0;P01637	A0A140T8P9;P01638;A0A075B5K0;P01637	Ig kappa chain V-V region L6;Ig kappa chain V-V region T1	Igkv14-126	tr|A0A140T8P9|A0A140T8P9_MOUSE Immunoglobulin kappa variable 14-111 (Fragment) OS=Mus musculus OX=10090 GN=Igkv14-111 PE=4 SV=2;sp|P01638|KV5A6_MOUSE Ig kappa chain V-V region L6 (Fragment) OS=Mus musculus OX=10090 PE=4 SV=1;tr|A0A075B5K0|A0A075B5K0_MOUSE	4	2	2	28.2	28.2	13.232	117	117;115;117;128	0	13.268	97575000
A0A0B4J1I1	A0A0B4J1I1		Igkv16-104	tr|A0A0B4J1I1|A0A0B4J1I1_MOUSE Immunoglobulin kappa variable 16-104 (Fragment) OS=Mus musculus OX=10090 GN=Igkv16-104 PE=4 SV=1	1	1	1	13.8	13.8	12.874	116	116	0	6.8766	128890000
A0A075B5J9;A0A075B5K3;A0A0G2JFA8;A0A0G2JDN5	A0A075B5J9;A0A075B5K3;A0A0G2JFA8;A0A0G2JDN5		Igkv17-127;Igkv17-121	tr|A0A075B5J9|A0A075B5J9_MOUSE Immunoglobulin kappa variable 17-127 OS=Mus musculus OX=10090 GN=Igkv17-127 PE=4 SV=7;tr|A0A075B5K3|A0A075B5K3_MOUSE Immunoglobulin kappa variable 17-121 OS=Mus musculus OX=10090 GN=Igkv17-121 PE=4 SV=7;tr|A0A0G2JFA8|A0A0G2JF	4	1	1	14.2	14.2	12.33	113	113;116;117;117	0	8.4437	623680000
A0A140T8Q3;P01633	A0A140T8Q3;P01633	Ig kappa chain V19-17	Igk-V19-17	tr|A0A140T8Q3|A0A140T8Q3_MOUSE Immunoglobulin kappa variable 6-17 (Fragment) OS=Mus musculus OX=10090 GN=Igkv6-17 PE=1 SV=2;sp|P01633|KV5A1_MOUSE Ig kappa chain V19-17 OS=Mus musculus OX=10090 GN=Igk-V19-17 PE=1 SV=1	2	3	1	20.9	7.8	12.76	115	115;149	0	30.183	240450000
A0A075B6D5;A0A0G2JFZ3	A0A075B6D5;A0A0G2JFZ3		Igkv19-93	tr|A0A075B6D5|A0A075B6D5_MOUSE Immunoglobulin kappa chain variable 19-93 OS=Mus musculus OX=10090 GN=Igkv19-93 PE=1 SV=7;tr|A0A0G2JFZ3|A0A0G2JFZ3_MOUSE Immunoglobulin kappa chain variable 19-93 (Fragment) OS=Mus musculus OX=10090 GN=Igkv19-93 PE=1 SV=4	2	1	1	14	14	12.734	114	114;115	0	6.9873	365320000
A0A075B5K6;P03976	A0A075B5K6;P03976	Ig kappa chain V-II region 17S29.1	Igkv2-109	tr|A0A075B5K6|A0A075B5K6_MOUSE Immunoglobulin kappa variable 2-109 (Fragment) OS=Mus musculus OX=10090 GN=Igkv2-109 PE=4 SV=4;sp|P03976|KV2A5_MOUSE Ig kappa chain V-II region 17S29.1 OS=Mus musculus OX=10090 PE=1 SV=1	2	1	1	10.8	10.8	13.057	120	120;113	0	6.094	360520000
A0A0B4J1H6	A0A0B4J1H6		Igkv2-137	tr|A0A0B4J1H6|A0A0B4J1H6_MOUSE Immunoglobulin kappa chain variable 2-137 (Fragment) OS=Mus musculus OX=10090 GN=Igkv2-137 PE=4 SV=1	1	7	2	45.8	25.8	13.131	120	120	0	323.31	253100000000
A0A075B5P1	A0A075B5P1		Igkv3-1	tr|A0A075B5P1|A0A075B5P1_MOUSE Immunoglobulin kappa variable 3-1 (Fragment) OS=Mus musculus OX=10090 GN=Igkv3-1 PE=1 SV=7	1	1	1	13.4	13.4	12.972	119	119	0	8.2669	146370000
P01663;P01662;A0A075B5N8;A0A0G2JGN0;P01661	P01663;P01662;A0A075B5N8;A0A0G2JGN0;P01661	Ig kappa chain V-III region PC 4050;Ig kappa chain V-III region ABPC 22/PC 9245;Ig kappa chain V-III region MOPC 63	Igkv3-10	sp|P01663|KV3AB_MOUSE Ig kappa chain V-III region PC 4050 OS=Mus musculus OX=10090 PE=1 SV=1;sp|P01662|KV3AA_MOUSE Ig kappa chain V-III region ABPC 22/PC 9245 OS=Mus musculus OX=10090 PE=1 SV=1;tr|A0A075B5N8|A0A075B5N8_MOUSE Immunoglobulin kappa variable 3	5	3	1	53.2	16.2	12.005	111	111;111;118;119;131	0	32.6	215290000
P03977;P01656;P01654;P01655;A0A075B5P0	P03977;P01656;P01654;P01655;A0A075B5P0	Ig kappa chain V-III region 50S10.1;Ig kappa chain V-III region MOPC 70;Ig kappa chain V-III region PC 2880/PC 1229;Ig kappa chain V-III region PC 7132	Igkv3-2	sp|P03977|KV3A4_MOUSE Ig kappa chain V-III region 50S10.1 OS=Mus musculus OX=10090 PE=1 SV=1;sp|P01656|KV3A3_MOUSE Ig kappa chain V-III region MOPC 70 OS=Mus musculus OX=10090 PE=1 SV=1;sp|P01654|KV3A1_MOUSE Ig kappa chain V-III region PC 2880/PC 1229 OS=M	5	2	1	30.6	14.4	12.042	111	111;111;111;112;119	0	16.088	352690000
A0A075B5N9;A0A0G2JE31;P01674;P01673;P01669;P01667;P01657;P01659	A0A075B5N9;A0A0G2JE31;P01674;P01673;P01669;P01667;P01657;P01659	Ig kappa chain V-III region PC 2154;Ig kappa chain V-III region PC 2485/PC 4039;Ig kappa chain V-III region PC 7769;Ig kappa chain V-III region PC 6308;Ig kappa chain V-III region PC 2413;Ig kappa chain V-III region TEPC 124	Igkv3-7	tr|A0A075B5N9|A0A075B5N9_MOUSE Immunoglobulin kappa variable 3-7 OS=Mus musculus OX=10090 GN=Igkv3-7 PE=4 SV=7;tr|A0A0G2JE31|A0A0G2JE31_MOUSE Immunoglobulin kappa variable 3-7 (Fragment) OS=Mus musculus OX=10090 GN=Igkv3-7 PE=4 SV=4;sp|P01674|KV3AM_MOUSE I	8	2	1	30.3	12.1	10.856	99	99;119;108;111;111;111;111;112	0	45.363	806720000
A0A075B677	A0A075B677		Igkv4-53	tr|A0A075B677|A0A075B677_MOUSE Immunoglobulin kappa variable 4-53 OS=Mus musculus OX=10090 GN=Igkv4-53 PE=1 SV=1	1	1	1	18.6	18.6	10.366	97	97	0	7.6521	42059000
A0A0B4J1I9;P04945	A0A0B4J1I9;P04945	Ig kappa chain V-VI region NQ2-6.1	Igkv4-55	tr|A0A0B4J1I9|A0A0B4J1I9_MOUSE Immunoglobulin kappa variable 4-55 (Fragment) OS=Mus musculus OX=10090 GN=Igkv4-55 PE=1 SV=1;sp|P04945|KV6AB_MOUSE Ig kappa chain V-VI region NQ2-6.1 OS=Mus musculus OX=10090 PE=2 SV=1	2	2	1	27.4	13.7	12.736	117	117;108	0	7.4487	593710000
A0A0A6YYE7;A0A0B4J1I4;A0A0B4J1I3;A0A0A6YYE5;A0A075B5L8	A0A0A6YYE7		Igkv4-57	tr|A0A0A6YYE7|A0A0A6YYE7_MOUSE Immunoglobulin kappa variable 4-57 (Fragment) OS=Mus musculus OX=10090 GN=Igkv4-57 PE=4 SV=2	5	3	1	39.3	12	12.689	117	117;117;119;119;119	0	87.223	1336000000
A0A075B5M4	A0A075B5M4		Igkv4-57-1	tr|A0A075B5M4|A0A075B5M4_MOUSE Immunoglobulin kappa variable 4-57-1 (Fragment) OS=Mus musculus OX=10090 GN=Igkv4-57-1 PE=4 SV=1	1	2	1	26.9	13.4	12.723	119	119	0	7.4672	52521000
A0A075B5M2;A0A075B5M3;A0A0G2JH00;A0A0G2JGI6;A0A075B5L2;P01680	A0A075B5M2;A0A075B5M3;A0A0G2JH00;A0A0G2JGI6;A0A075B5L2;P01680	Ig kappa chain V-IV region S107B	Igkv4-61;Igkv4-58;Igkv4-91	tr|A0A075B5M2|A0A075B5M2_MOUSE Immunoglobulin kappa chain variable 4-61 OS=Mus musculus OX=10090 GN=Igkv4-61 PE=4 SV=7;tr|A0A075B5M3|A0A075B5M3_MOUSE Immunoglobulin kappa variable 4-58 OS=Mus musculus OX=10090 GN=Igkv4-58 PE=1 SV=1;tr|A0A0G2JH00|A0A0G2JH00	6	1	1	11.7	11.7	10.153	94	94;97;117;119;119;129	0	25.239	1013000000
A0A075B5M7;A0A0G2JDV4	A0A075B5M7;A0A0G2JDV4		Igkv5-39	tr|A0A075B5M7|A0A075B5M7_MOUSE Immunoglobulin kappa variable 5-39 OS=Mus musculus OX=10090 GN=Igkv5-39 PE=1 SV=7;tr|A0A0G2JDV4|A0A0G2JDV4_MOUSE Immunoglobulin kappa variable 5-39 (Fragment) OS=Mus musculus OX=10090 GN=Igkv5-39 PE=1 SV=4	2	1	1	15.8	15.8	10.345	95	95;115	0	6.2717	111880000
A0A0B4J1J2	A0A0B4J1J2		Igkv5-43	tr|A0A0B4J1J2|A0A0B4J1J2_MOUSE Immunoglobulin kappa chain variable 5-43 (Fragment) OS=Mus musculus OX=10090 GN=Igkv5-43 PE=1 SV=1	1	1	1	13	13	12.6	115	115	0	6.4246	61473000
A0A075B5N2;A0A140T8P2;A0A0G2JEI6	A0A075B5N2;A0A140T8P2;A0A0G2JEI6		Igkv6-29	tr|A0A075B5N2|A0A075B5N2_MOUSE Immunoglobulin kappa chain variable 6-29 OS=Mus musculus OX=10090 GN=Igkv6-29 PE=4 SV=7;tr|A0A140T8P2|A0A140T8P2_MOUSE Immunoglobulin kappa variable 6-20 (Fragment) OS=Mus musculus OX=10090 GN=Igkv6-20 PE=4 SV=2;tr|A0A0G2JEI6	3	1	1	18.4	18.4	12.579	114	114;115;115	0.0074627	5.8949	46676000
A0A0G2JGT0;A0A075B5N6;A0A0G2JDG9	A0A0G2JGT0;A0A075B5N6;A0A0G2JDG9		Igkv8-16	tr|A0A0G2JGT0|A0A0G2JGT0_MOUSE Predicted gene 43218 (Fragment) OS=Mus musculus OX=10090 GN=Gm43218 PE=4 SV=4;tr|A0A075B5N6|A0A075B5N6_MOUSE Immunoglobulin kappa variable 8-16 OS=Mus musculus OX=10090 GN=Igkv8-16 PE=4 SV=7;tr|A0A0G2JDG9|A0A0G2JDG9_MOUSE Imm	3	1	1	10.5	10.5	12.725	114	114;120;121	0	6.0756	165940000
A0A140T8P7;A0A075B5N4;A0A0G2JF28;A0A140T8M4;A0A0G2JFN8	A0A140T8P7;A0A075B5N4;A0A0G2JF28		Igkv8-27	tr|A0A140T8P7|A0A140T8P7_MOUSE Immunoglobulin kappa variable 8-21 (Fragment) OS=Mus musculus OX=10090 GN=Igkv8-21 PE=1 SV=2;tr|A0A075B5N4|A0A075B5N4_MOUSE Immunoglobulin kappa chain variable 8-27 OS=Mus musculus OX=10090 GN=Igkv8-27 PE=4 SV=1;tr|A0A0G2JF28	5	3	1	27.5	7.5	13.128	120	120;100;120;101;121	0	48.238	513250000
A0A075B5N3;A0A0G2JE47	A0A075B5N3;A0A0G2JE47		Igkv8-28	tr|A0A075B5N3|A0A075B5N3_MOUSE Immunoglobulin kappa variable 8-28 OS=Mus musculus OX=10090 GN=Igkv8-28 PE=1 SV=7;tr|A0A0G2JE47|A0A0G2JE47_MOUSE Immunoglobulin kappa variable 8-28 (Fragment) OS=Mus musculus OX=10090 GN=Igkv8-28 PE=1 SV=4	2	1	1	8.9	8.9	10.903	101	101;121	0	8.4948	103040000
A0A075B5K2;A0A0G2JDR3;A0A075B5J8;P01641	A0A075B5K2;A0A0G2JDR3		Igkv9-124	tr|A0A075B5K2|A0A075B5K2_MOUSE Immunoglobulin kappa chain variable 9-124 OS=Mus musculus OX=10090 GN=Igkv9-124 PE=1 SV=7;tr|A0A0G2JDR3|A0A0G2JDR3_MOUSE Immunoglobulin kappa chain variable 9-124 (Fragment) OS=Mus musculus OX=10090 GN=Igkv9-124 PE=1 SV=4	4	5	4	63.2	57.9	10.419	95	95;117;116;117	0	30.376	958500000
Q99JC1;A0A0G2JGQ8;P01845;P01844	Q99JC1;A0A0G2JGQ8;P01845;P01844	Ig lambda-3 chain C region;Ig lambda-2 chain C region	Iglc3;Iglc2	tr|Q99JC1|Q99JC1_MOUSE Ig lambda-2 chain C region (Fragment) OS=Mus musculus OX=10090 GN=Iglc2 PE=1 SV=1;tr|A0A0G2JGQ8|A0A0G2JGQ8_MOUSE Ig lambda-3 chain C region (Fragment) OS=Mus musculus OX=10090 GN=Iglc3 PE=1 SV=1;sp|P01845|LAC3_MOUSE Ig lambda-3 chain	4	1	1	17.1	17.1	11.311	105	105;105;104;104	0	56.532	586070000
A0A075B664;P01728	A0A075B664;P01728	Ig lambda-2 chain V region	Iglv2	tr|A0A075B664|A0A075B664_MOUSE Immunoglobulin lambda variable 2 OS=Mus musculus OX=10090 GN=Iglv2 PE=1 SV=1;sp|P01728|LV2A_MOUSE Ig lambda-2 chain V region OS=Mus musculus OX=10090 PE=3 SV=1	2	1	1	28.4	28.4	12.165	116	116;117	0	9.4145	34423000
H3BKX8;E9PXZ7;Q3V0T4	H3BKX8;E9PXZ7;Q3V0T4	Integrin alpha-D	Itgad	tr|H3BKX8|H3BKX8_MOUSE Integrin alpha-D OS=Mus musculus OX=10090 GN=Itgad PE=1 SV=1;tr|E9PXZ7|E9PXZ7_MOUSE Integrin alpha-D OS=Mus musculus OX=10090 GN=Itgad PE=1 SV=1;sp|Q3V0T4|ITAD_MOUSE Integrin alpha-D OS=Mus musculus OX=10090 GN=Itgad PE=1 SV=1	3	1	1	1.6	1.6	127.18	1166	1166;1202;1168	0.0097087	5.4597	73841000
Q02257	Q02257	Junction plakoglobin	Jup	sp|Q02257|PLAK_MOUSE Junction plakoglobin OS=Mus musculus OX=10090 GN=Jup PE=1 SV=3	1	3	3	7	7	81.8	745	745	0	18.628	130120000
E9QMU1;J3QNW9;B7ZNG0	E9QMU1;J3QNW9;B7ZNG0	Kinesin-like protein;Kinesin-like protein KIF7	Kif7	tr|E9QMU1|E9QMU1_MOUSE Kinesin-like protein KIF7 OS=Mus musculus OX=10090 GN=Kif7 PE=1 SV=1;tr|J3QNW9|J3QNW9_MOUSE Kinesin-like protein KIF7 OS=Mus musculus OX=10090 GN=Kif7 PE=1 SV=1;sp|B7ZNG0|KIF7_MOUSE Kinesin-like protein KIF7 OS=Mus musculus OX=10090	3	1	1	0.4	0.4	151.54	1347	1347;1348;1348	0.012048	5.598	268250000
P42703	P42703	Leukemia inhibitory factor receptor	Lifr	sp|P42703|LIFR_MOUSE Leukemia inhibitory factor receptor OS=Mus musculus OX=10090 GN=Lifr PE=1 SV=1	1	1	1	1.9	1.9	122.57	1092	1092	0.0093897	5.4529	101540000
Q6PB66	Q6PB66	Leucine-rich PPR motif-containing protein, mitochondrial	Lrpprc	sp|Q6PB66|LPPRC_MOUSE Leucine-rich PPR motif-containing protein, mitochondrial OS=Mus musculus OX=10090 GN=Lrpprc PE=1 SV=2	1	1	1	1.4	1.4	156.61	1392	1392	0.010101	5.4677	19089000
Q8CGC4	Q8CGC4	Protein LSM14 homolog B	Lsm14b	sp|Q8CGC4|LS14B_MOUSE Protein LSM14 homolog B OS=Mus musculus OX=10090 GN=Lsm14b PE=1 SV=3	1	1	1	3.4	3.4	42.309	385	385	0.011628	5.5643	5826400
P54841;Q8CF90	P54841;Q8CF90	Transcription factor MafB;Transcription factor MafA	Mafb;Mafa	sp|P54841|MAFB_MOUSE Transcription factor MafB OS=Mus musculus OX=10090 GN=Mafb PE=1 SV=1;sp|Q8CF90|MAFA_MOUSE Transcription factor MafA OS=Mus musculus OX=10090 GN=Mafa PE=1 SV=1	2	1	1	3.7	3.7	35.808	323	323;359	0.0066225	5.689	810010000
Q9CXI3	Q9CXI3	DBH-like monooxygenase protein 1	Moxd1	sp|Q9CXI3|MOXD1_MOUSE DBH-like monooxygenase protein 1 OS=Mus musculus OX=10090 GN=Moxd1 PE=1 SV=1	1	1	1	2.8	2.8	69.677	613	613	0	6.1523	86470000
P22366	P22366	Myeloid differentiation primary response protein MyD88	Myd88	sp|P22366|MYD88_MOUSE Myeloid differentiation primary response protein MyD88 OS=Mus musculus OX=10090 GN=Myd88 PE=1 SV=3	1	1	1	6.4	6.4	33.753	296	296	0.0098522	5.4608	18106000
E9PV66	E9PV66		Myo18b	tr|E9PV66|E9PV66_MOUSE Myosin XVIIIb OS=Mus musculus OX=10090 GN=Myo18b PE=1 SV=1	1	1	1	0.8	0.8	288.88	2605	2605	0.010638	5.4948	131120000
B7ZCI3;B7ZCI2	B7ZCI3;B7ZCI2		Nebl	tr|B7ZCI3|B7ZCI3_MOUSE Nebulette OS=Mus musculus OX=10090 GN=Nebl PE=1 SV=1;tr|B7ZCI2|B7ZCI2_MOUSE Nebulette OS=Mus musculus OX=10090 GN=Nebl PE=1 SV=1	2	1	1	1.7	1.7	60.624	526	526;1014	0.011561	5.5587	14585000
Q8BZN4	Q8BZN4	NUAK family SNF1-like kinase 2	Nuak2	sp|Q8BZN4|NUAK2_MOUSE NUAK family SNF1-like kinase 2 OS=Mus musculus OX=10090 GN=Nuak2 PE=1 SV=2	1	1	1	3.3	3.3	70.674	639	639	0.010526	5.4904	996650000
Q8K561	Q8K561	Otoancorin	Otoa	sp|Q8K561|OTOAN_MOUSE Otoancorin OS=Mus musculus OX=10090 GN=Otoa PE=2 SV=1	1	1	1	1.7	1.7	126.43	1137	1137	0.010417	5.4877	0
A0A2R8VHI3;A0A2R8VHN3;A0A2R8VHG2;A0A2R8VKF0;A0A2R8VJY1;A0A2R8W6L5;E9Q7D8;A0A2R8VHZ0;A0A2R8VI71;A0A2R8VHY9;A0A2R8VKN0;A0A2R8VI73;A0A2R8VI12;A0A2R8VI25;Q3TT81;A0A2R8VHP9;B2M1R7;P60335;Q61990;P57722	A0A2R8VHI3;A0A2R8VHN3;A0A2R8VHG2;A0A2R8VKF0;A0A2R8VJY1;A0A2R8W6L5;E9Q7D8;A0A2R8VHZ0;A0A2R8VI71;A0A2R8VHY9;A0A2R8VKN0;A0A2R8VI73;A0A2R8VI12;A0A2R8VI25;Q3TT81;A0A2R8VHP9;B2M1R7;P60335;Q61990;P57722	Poly(rC)-binding protein 1;Poly(rC)-binding protein 2;Poly(rC)-binding protein 3	Pcbp3;Pcbp2;Pcbp1	tr|A0A2R8VHI3|A0A2R8VHI3_MOUSE Poly(rC)-binding protein 2 OS=Mus musculus OX=10090 GN=Pcbp2 PE=1 SV=1;tr|A0A2R8VHN3|A0A2R8VHN3_MOUSE Poly(rC)-binding protein 2 (Fragment) OS=Mus musculus OX=10090 GN=Pcbp2 PE=1 SV=1;tr|A0A2R8VHG2|A0A2R8VHG2_MOUSE Poly(rC)-b	20	1	1	11.5	11.5	10.395	96	96;168;186;190;205;224;226;231;241;249;253;264;280;316;322;335;361;356;362;371	0.0099502	5.464	0
A0A087WP62;A0A0R4J2C7;Q8VD65	A0A087WP62;A0A0R4J2C7;Q8VD65	Phosphoinositide 3-kinase regulatory subunit 4	Pik3r4	tr|A0A087WP62|A0A087WP62_MOUSE Phosphoinositide 3-kinase regulatory subunit 4 (Fragment) OS=Mus musculus OX=10090 GN=Pik3r4 PE=1 SV=1;tr|A0A0R4J2C7|A0A0R4J2C7_MOUSE Phosphoinositide 3-kinase regulatory subunit 4 OS=Mus musculus OX=10090 GN=Pik3r4 PE=1 SV=1	3	1	1	8	8	20.029	174	174;305;1358	0.0070423	5.7742	0
A0A0G2JF84;B7ZWH4;Q2YFS2;Q2YFS1	A0A0G2JF84;B7ZWH4;Q2YFS2;Q2YFS1	Paired immunoglobulin-like type 2 receptor beta;Paired immunoglobulin-like type 2 receptor beta-2	Pilrb1;Pilrb;Pilrb2	tr|A0A0G2JF84|A0A0G2JF84_MOUSE Paired immunoglobulin-like type 2 receptor beta-2 OS=Mus musculus OX=10090 GN=Pilrb2 PE=4 SV=1;tr|B7ZWH4|B7ZWH4_MOUSE Paired immunoglobin-like type 2 receptor beta 1 OS=Mus musculus OX=10090 GN=Pilrb1 PE=1 SV=1;sp|Q2YFS2|PILR	4	1	1	7.6	7.6	25.437	224	224;225;224;225	0.0072993	5.8176	473730000
A0A2R8VK29;Q9D2C6	A0A2R8VK29;Q9D2C6	DNA-directed RNA polymerase III subunit RPC8	Polr3h	tr|A0A2R8VK29|A0A2R8VK29_MOUSE DNA-directed RNA polymerase III subunit RPC8 OS=Mus musculus OX=10090 GN=Polr3h PE=1 SV=1;sp|Q9D2C6|RPC8_MOUSE DNA-directed RNA polymerase III subunit RPC8 OS=Mus musculus OX=10090 GN=Polr3h PE=1 SV=2	2	1	1	9.1	9.1	19.628	175	175;204	0.010582	5.4926	92785000
P24369	P24369	Peptidyl-prolyl cis-trans isomerase B	Ppib	sp|P24369|PPIB_MOUSE Peptidyl-prolyl cis-trans isomerase B OS=Mus musculus OX=10090 GN=Ppib PE=1 SV=2	1	1	1	5.6	5.6	23.713	216	216	0.0066667	5.7021	0
P62137	P62137	Serine/threonine-protein phosphatase PP1-alpha catalytic subunit	Ppp1ca	sp|P62137|PP1A_MOUSE Serine/threonine-protein phosphatase PP1-alpha catalytic subunit OS=Mus musculus OX=10090 GN=Ppp1ca PE=1 SV=1	1	3	3	13	13	37.54	330	330	0	18.974	143730000
A0A0G2JGC1;A0A0G2JFF1;P63087;P62141	A0A0G2JGC1;A0A0G2JFF1;P63087;P62141	Serine/threonine-protein phosphatase PP1-gamma catalytic subunit;Serine/threonine-protein phosphatase PP1-beta catalytic subunit	Ppp1cc;Ppp1cb	tr|A0A0G2JGC1|A0A0G2JGC1_MOUSE Serine/threonine-protein phosphatase OS=Mus musculus OX=10090 GN=Ppp1cc PE=1 SV=1;tr|A0A0G2JFF1|A0A0G2JFF1_MOUSE Serine/threonine-protein phosphatase (Fragment) OS=Mus musculus OX=10090 GN=Ppp1cc PE=1 SV=1;sp|P63087|PP1G_MOUS	4	1	1	4	4	31.367	273	273;292;323;327	0.0067568	5.7255	95329000
Q5I1X5;D3YXE7;D3Z5Q5;D3YVH2	Q5I1X5	RelA-associated inhibitor	Ppp1r13l	sp|Q5I1X5|IASPP_MOUSE RelA-associated inhibitor OS=Mus musculus OX=10090 GN=Ppp1r13l PE=1 SV=1	4	14	14	26.8	26.8	88.975	824	824;105;112;114	0	136.18	2935100000
Q9Z1R9	Q9Z1R9		Prss1	tr|Q9Z1R9|Q9Z1R9_MOUSE Protease, serine 1 (trypsin 1) OS=Mus musculus OX=10090 GN=Prss1 PE=1 SV=1	1	1	1	8.1	8.1	26.134	246	246	0	7.6063	11103000000
P57096	P57096	Prostate stem cell antigen	Psca	sp|P57096|PSCA_MOUSE Prostate stem cell antigen OS=Mus musculus OX=10090 GN=Psca PE=1 SV=2	1	1	1	14.6	14.6	13.478	123	123	0.010989	5.5139	185110000
Q3UU93;P80560	Q3UU93;P80560	Receptor-type tyrosine-protein phosphatase N2	Ptprn2	tr|Q3UU93|Q3UU93_MOUSE Receptor-type tyrosine-protein phosphatase N2 OS=Mus musculus OX=10090 GN=Ptprn2 PE=1 SV=1;sp|P80560|PTPR2_MOUSE Receptor-type tyrosine-protein phosphatase N2 OS=Mus musculus OX=10090 GN=Ptprn2 PE=1 SV=2	2	1	1	2.1	2.1	104.2	934	934;1001	0.0095694	5.4563	29380000
Q80YR5	Q80YR5	Scaffold attachment factor B2	Safb2	sp|Q80YR5|SAFB2_MOUSE Scaffold attachment factor B2 OS=Mus musculus OX=10090 GN=Safb2 PE=1 SV=2	1	1	1	1.6	1.6	111.84	991	991	0.012346	5.6187	0
A0A0R4J262;Q8K136	A0A0R4J262;Q8K136	Sodium channel modifier 1	Scnm1	tr|A0A0R4J262|A0A0R4J262_MOUSE Sodium channel modifier 1 OS=Mus musculus OX=10090 GN=Scnm1 PE=1 SV=1;sp|Q8K136|SCNM1_MOUSE Sodium channel modifier 1 OS=Mus musculus OX=10090 GN=Scnm1 PE=1 SV=1	2	1	1	10.8	10.8	20.788	186	186;229	0	6.1511	72134000
Q80UY7	Q80UY7		Scyl2	tr|Q80UY7|Q80UY7_MOUSE SCY1-like protein 2 (Fragment) OS=Mus musculus OX=10090 GN=Scyl2 PE=1 SV=1	1	1	1	4.4	4.4	31.069	274	274	0.011765	5.5819	119600000
A2AKX3	A2AKX3	Probable helicase senataxin	Setx	sp|A2AKX3|SETX_MOUSE Probable helicase senataxin OS=Mus musculus OX=10090 GN=Setx PE=1 SV=1	1	1	1	0.4	0.4	297.59	2646	2646	0.0065789	5.6784	52675000
Q9D5R4	Q9D5R4	Spermatogenesis-associated protein 1	Spata1	sp|Q9D5R4|SPAT1_MOUSE Spermatogenesis-associated protein 1 OS=Mus musculus OX=10090 GN=Spata1 PE=2 SV=1	1	1	1	2.7	2.7	51.077	444	444	0	6.294	0
A0A1D5RMF4;Q8BNN1	A0A1D5RMF4;Q8BNN1	Spermatogenesis-associated protein 2-like protein	Spata2l	tr|A0A1D5RMF4|A0A1D5RMF4_MOUSE Spermatogenesis-associated protein 2-like protein (Fragment) OS=Mus musculus OX=10090 GN=Spata2l PE=1 SV=1;sp|Q8BNN1|SPA2L_MOUSE Spermatogenesis-associated protein 2-like protein OS=Mus musculus OX=10090 GN=Spata2l PE=1 SV=1	2	1	1	11.2	11.2	9.8721	89	89;426	0.011834	5.5933	1917600000
A3KGU5;A3KGU7;E9Q447;A3KGU9;P16546	A3KGU5;A3KGU7;E9Q447;A3KGU9;P16546	Spectrin alpha chain, non-erythrocytic 1	Sptan1	tr|A3KGU5|A3KGU5_MOUSE Spectrin alpha chain, non-erythrocytic 1 OS=Mus musculus OX=10090 GN=Sptan1 PE=1 SV=1;tr|A3KGU7|A3KGU7_MOUSE Spectrin alpha chain, non-erythrocytic 1 OS=Mus musculus OX=10090 GN=Sptan1 PE=1 SV=1;tr|E9Q447|E9Q447_MOUSE Spectrin alpha	5	1	1	0.5	0.5	282.89	2457	2457;2477;2478;2498;2472	0.0097561	5.46	67943000
Q8BTI8	Q8BTI8	Serine/arginine repetitive matrix protein 2	Srrm2	sp|Q8BTI8|SRRM2_MOUSE Serine/arginine repetitive matrix protein 2 OS=Mus musculus OX=10090 GN=Srrm2 PE=1 SV=3	1	1	1	1.8	1.8	294.84	2703	2703	0.00625	5.6258	0
A0A0R4J1A9;Q8VC66	A0A0R4J1A9;Q8VC66	Afadin- and alpha-actinin-binding protein	Ssx2ip	tr|A0A0R4J1A9|A0A0R4J1A9_MOUSE Afadin- and alpha-actinin-binding protein OS=Mus musculus OX=10090 GN=Ssx2ip PE=1 SV=1;sp|Q8VC66|ADIP_MOUSE Afadin- and alpha-actinin-binding protein OS=Mus musculus OX=10090 GN=Ssx2ip PE=1 SV=1	2	1	1	2	2	70.827	614	614;615	0.011364	5.5342	0
D3YWM9	D3YWM9		Synj2	tr|D3YWM9|D3YWM9_MOUSE Synaptojanin-2 (Fragment) OS=Mus musculus OX=10090 GN=Synj2 PE=1 SV=8	1	1	1	3.9	3.9	74.536	660	660	0.0062893	5.6371	400390000
Q9R0N9	Q9R0N9	Synaptotagmin-9	Syt9	sp|Q9R0N9|SYT9_MOUSE Synaptotagmin-9 OS=Mus musculus OX=10090 GN=Syt9 PE=1 SV=2	1	1	1	1.4	1.4	56.264	491	491	0	6.1591	310180000
D3Z382;S4R185;G3X923;Q3UFJ6	D3Z382;S4R185;G3X923;Q3UFJ6	Transmembrane protein 184A	Tmem184a;Gm26938	tr|D3Z382|D3Z382_MOUSE Transmembrane protein 184A (Fragment) OS=Mus musculus OX=10090 GN=Tmem184a PE=4 SV=1;tr|S4R185|S4R185_MOUSE Predicted gene, 26938 (Fragment) OS=Mus musculus OX=10090 GN=Gm26938 PE=4 SV=1;tr|G3X923|G3X923_MOUSE Transmembrane protein 1	4	1	1	26.4	26.4	9.0884	87	87;226;449;425	0.0095238	5.4545	13644000
D3YVI7;E9PVL6	D3YVI7;E9PVL6		Trim30b	tr|D3YVI7|D3YVI7_MOUSE Tripartite motif-containing 30B OS=Mus musculus OX=10090 GN=Trim30b PE=4 SV=2;tr|E9PVL6|E9PVL6_MOUSE Tripartite motif-containing 30B OS=Mus musculus OX=10090 GN=Trim30b PE=4 SV=1	2	1	1	7.4	7.4	21.993	189	189;203	0.011976	5.5974	156840000
Q8BVJ9;H3BJG4;E9Q512	Q8BVJ9;H3BJG4;E9Q512		Trip11	tr|Q8BVJ9|Q8BVJ9_MOUSE Thyroid hormone receptor interactor 11 (Fragment) OS=Mus musculus OX=10090 GN=Trip11 PE=1 SV=1;tr|H3BJG4|H3BJG4_MOUSE Thyroid hormone receptor interactor 11 (Fragment) OS=Mus musculus OX=10090 GN=Trip11 PE=1 SV=1;tr|E9Q512|E9Q512_MOU	3	1	1	1.3	1.3	59.899	527	527;1691;1976	0	9.6287	164360000
Q792Z1	Q792Z1		Try10	tr|Q792Z1|Q792Z1_MOUSE Trypsin 10 OS=Mus musculus OX=10090 GN=Try10 PE=1 SV=1	1	1	1	4.1	4.1	26.221	246	246	0.011111	5.5225	57595000
Q9R0T7;Q9QUK9	Q9R0T7;Q9QUK9		Try4;Try5	tr|Q9R0T7|Q9R0T7_MOUSE Pancreatic trypsin OS=Mus musculus OX=10090 GN=Try4 PE=1 SV=1;tr|Q9QUK9|Q9QUK9_MOUSE TESP4 OS=Mus musculus OX=10090 GN=Try5 PE=1 SV=1	2	1	1	8.1	8.1	26.274	246	246;246	0.011429	5.5489	1525600000
A0A1D5RMC0;Q99P25	A0A1D5RMC0;Q99P25	Translin-associated factor X-interacting protein 1	Tsnaxip1	tr|A0A1D5RMC0|A0A1D5RMC0_MOUSE Translin-associated factor X-interacting protein 1 OS=Mus musculus OX=10090 GN=Tsnaxip1 PE=1 SV=1;sp|Q99P25|TXIP1_MOUSE Translin-associated factor X-interacting protein 1 OS=Mus musculus OX=10090 GN=Tsnaxip1 PE=1 SV=2	2	1	1	2.7	2.7	72.535	626	626;704	0.0071429	5.7882	105010000
V9GXB7;B1ASM0;V9GXT8;A4Q9F3	V9GXB7;B1ASM0;V9GXT8;A4Q9F3	Protein polyglycylase TTLL10	Ttll10	tr|V9GXB7|V9GXB7_MOUSE Protein polyglycylase TTLL10 (Fragment) OS=Mus musculus OX=10090 GN=Ttll10 PE=4 SV=1;tr|B1ASM0|B1ASM0_MOUSE Protein polyglycylase TTLL10 OS=Mus musculus OX=10090 GN=Ttll10 PE=4 SV=1;tr|V9GXT8|V9GXT8_MOUSE Protein polyglycylase TTLL10	4	1	1	2.6	2.6	52.834	458	458;675;704;704	0.0075188	5.9192	0
A0A5K1VVQ1;E9Q8N1;E9Q8K5;A0A5K1VVQ9;A2ASS6	A0A5K1VVQ1;E9Q8N1;E9Q8K5;A0A5K1VVQ9;A2ASS6	Titin	Ttn	tr|A0A5K1VVQ1|A0A5K1VVQ1_MOUSE Titin OS=Mus musculus OX=10090 GN=Ttn PE=1 SV=1;tr|E9Q8N1|E9Q8N1_MOUSE Titin OS=Mus musculus OX=10090 GN=Ttn PE=1 SV=1;tr|E9Q8K5|E9Q8K5_MOUSE Titin OS=Mus musculus OX=10090 GN=Ttn PE=1 SV=1;tr|A0A5K1VVQ9|A0A5K1VVQ9_MOUSE Titi	5	1	1	0	0	2991.8	26938	26938;33467;33467;35390;35213	0.011299	5.5328	0
A0A2R8VHF3;P68373;P68369;P05213;A0A0A0MQA5;P68368;Q9JJZ2;P05214	A0A2R8VHF3;P68373;P68369;P05213;A0A0A0MQA5;P68368;Q9JJZ2;P05214	Tubulin alpha-1C chain;Tubulin alpha-1A chain;Tubulin alpha-1B chain;Tubulin alpha-4A chain;Tubulin alpha-8 chain;Tubulin alpha-3 chain	Tuba1c;Tuba1a;Tuba1b;Tuba4a;Tuba8;Tuba3a	tr|A0A2R8VHF3|A0A2R8VHF3_MOUSE Tubulin alpha chain (Fragment) OS=Mus musculus OX=10090 GN=Gm49450 PE=3 SV=1;sp|P68373|TBA1C_MOUSE Tubulin alpha-1C chain OS=Mus musculus OX=10090 GN=Tuba1c PE=1 SV=1;sp|P68369|TBA1A_MOUSE Tubulin alpha-1A chain OS=Mus muscul	8	2	2	10.9	10.9	29.703	267	267;449;451;451;477;448;449;450	0	34.968	144240000
P99024;P68372;Q9D6F9;Q9CWF2;Q7TMM9;Q922F4;Q9ERD7;G3UZR1;A2AQ07	P99024;P68372;Q9D6F9;Q9CWF2;Q7TMM9	Tubulin beta-5 chain;Tubulin beta-4B chain;Tubulin beta-4A chain;Tubulin beta-2B chain;Tubulin beta-2A chain	Tubb5;Tubb4b;Tubb4a;Tubb2b;Tubb2a	sp|P99024|TBB5_MOUSE Tubulin beta-5 chain OS=Mus musculus OX=10090 GN=Tubb5 PE=1 SV=1;sp|P68372|TBB4B_MOUSE Tubulin beta-4B chain OS=Mus musculus OX=10090 GN=Tubb4b PE=1 SV=1;sp|Q9D6F9|TBB4A_MOUSE Tubulin beta-4A chain OS=Mus musculus OX=10090 GN=Tubb4a PE	9	5	5	15.1	15.1	49.67	444	444;445;444;445;445;447;450;66;451	0	33.046	180070000
Q8BFR5	Q8BFR5	Elongation factor Tu, mitochondrial	Tufm	sp|Q8BFR5|EFTU_MOUSE Elongation factor Tu, mitochondrial OS=Mus musculus OX=10090 GN=Tufm PE=1 SV=1	1	1	1	3.3	3.3	49.508	452	452	0.0063694	5.6455	96670000
G3UZ22;G3UY93;Q9Z1Q9	G3UZ22;G3UY93;Q9Z1Q9	Valine--tRNA ligase	Vars	tr|G3UZ22|G3UZ22_MOUSE Valyl-tRNA synthetase (Fragment) OS=Mus musculus OX=10090 GN=Vars PE=1 SV=8;tr|G3UY93|G3UY93_MOUSE Valyl-tRNA synthetase (Fragment) OS=Mus musculus OX=10090 GN=Vars PE=1 SV=1;sp|Q9Z1Q9|SYVC_MOUSE Valine--tRNA ligase OS=Mus musculus O	3	1	1	7	7	24.255	230	230;1278;1263	0	6.0138	2255500
P61982	P61982	14-3-3 protein gamma;14-3-3 protein gamma, N-terminally processed	Ywhag	sp|P61982|1433G_MOUSE 14-3-3 protein gamma OS=Mus musculus OX=10090 GN=Ywhag PE=1 SV=2	1	1	1	5.7	5.7	28.302	247	247	0	11.059	49983000
P68510	P68510	14-3-3 protein eta	Ywhah	sp|P68510|1433F_MOUSE 14-3-3 protein eta OS=Mus musculus OX=10090 GN=Ywhah PE=1 SV=2	1	1	1	3.7	3.7	28.211	246	246	0.0064935	5.6628	69318000
D3YXF4;D3YXN6;A0A2I3BQ03;P63101	D3YXF4;D3YXN6;A0A2I3BQ03;P63101	14-3-3 protein zeta/delta	Ywhaz	tr|D3YXF4|D3YXF4_MOUSE 14-3-3 protein zeta/delta (Fragment) OS=Mus musculus OX=10090 GN=Ywhaz PE=1 SV=8;tr|D3YXN6|D3YXN6_MOUSE 14-3-3 protein zeta/delta (Fragment) OS=Mus musculus OX=10090 GN=Ywhaz PE=1 SV=1;tr|A0A2I3BQ03|A0A2I3BQ03_MOUSE 14-3-3 protein ze	4	1	1	31.8	31.8	5.0016	44	44;88;166;245	0	94.762	150530000
A0A286YDX9;A0A286YED0;A0A286YDY5;Q9ESG8	A0A286YDX9;A0A286YED0;A0A286YDY5;Q9ESG8	Probable palmitoyltransferase ZDHHC16	Zdhhc16	tr|A0A286YDX9|A0A286YDX9_MOUSE Palmitoyltransferase ZDHHC16 (Fragment) OS=Mus musculus OX=10090 GN=Zdhhc16 PE=4 SV=1;tr|A0A286YED0|A0A286YED0_MOUSE Palmitoyltransferase ZDHHC16 (Fragment) OS=Mus musculus OX=10090 GN=Zdhhc16 PE=4 SV=1;tr|A0A286YDY5|A0A286YD	4	1	1	16.9	16.9	8.8925	77	77;101;228;361	0.0071942	5.8102	66438000
A0A2R8VHX5;Q8VD12	A0A2R8VHX5;Q8VD12	Zinc finger protein 385A	Znf385a	tr|A0A2R8VHX5|A0A2R8VHX5_MOUSE Zinc finger protein 385A OS=Mus musculus OX=10090 GN=Zfp385a PE=1 SV=1;sp|Q8VD12|Z385A_MOUSE Zinc finger protein 385A OS=Mus musculus OX=10090 GN=Znf385a PE=1 SV=2	2	1	1	3.7	3.7	36.28	347	347;386	0.010929	5.505	12312000
P01837;A0A5H1ZRK8	P01837;A0A5H1ZRK8	Ig kappa chain C region		sp|P01837|IGKC_MOUSE Immunoglobulin kappa constant OS=Mus musculus OX=10090 GN=Igkc PE=1 SV=2;tr|A0A5H1ZRK8|A0A5H1ZRK8_MOUSE Immunoglobulin kappa constant (Fragment) OS=Mus musculus OX=10090 GN=Igkc PE=1 SV=1	2	14	14	100	100	11.934	107	107;107	0	323.31	79751000000
P01631	P01631	Ig kappa chain V-II region 26-10		sp|P01631|KV2A7_MOUSE Ig kappa chain V-II region 26-10 OS=Mus musculus OX=10090 PE=1 SV=1	1	4	1	42.5	21.2	12.273	113	113	0	70.29	3899800000
P01670;P01671;A0A140T8P0;P01672	P01670;P01671;A0A140T8P0;P01672	Ig kappa chain V-III region PC 6684;Ig kappa chain V-III region PC 7175;Ig kappa chain V-III region PC 7940		sp|P01670|KV3AI_MOUSE Ig kappa chain V-III region PC 6684 OS=Mus musculus OX=10090 PE=1 SV=1;sp|P01671|KV3AJ_MOUSE Ig kappa chain V-III region PC 7175 OS=Mus musculus OX=10090 PE=1 SV=1;tr|A0A140T8P0|A0A140T8P0_MOUSE Immunoglobulin kappa variable 3-12 (Fra	4	4	1	68.5	27.9	12.039	111	111;111;119;111	0	65.648	1007800000
P01645;P01644;P01647;P01646;A0A075B5L0;A0A140T8M1	P01645;P01644;P01647;P01646	Ig kappa chain V-V region HP 93G7;Ig kappa chain V-V region HP R16.7;Ig kappa chain V-V region HP 124E1;Ig kappa chain V-V region HP 123E6		sp|P01645|KV5AC_MOUSE Ig kappa chain V-V region HP 93G7 OS=Mus musculus OX=10090 PE=1 SV=1;sp|P01644|KV5AB_MOUSE Ig kappa chain V-V region HP R16.7 OS=Mus musculus OX=10090 PE=1 SV=1;sp|P01647|KV5AE_MOUSE Ig kappa chain V-V region HP 124E1 OS=Mus musculus	6	5	2	52.8	41.7	11.954	108	108;108;108;108;95;115	0	39.819	706100000
A0A140T8M2;P01636	A0A140T8M2;P01636	Ig kappa chain V-V region MOPC 149		tr|A0A140T8M2|A0A140T8M2_MOUSE Immunoglobulin kappa variable 12-44 (Fragment) OS=Mus musculus OX=10090 GN=Igkv12-44 PE=4 SV=2;sp|P01636|KV5A4_MOUSE Ig kappa chain V-V region MOPC 149 OS=Mus musculus OX=10090 PE=1 SV=1	2	2	1	20	11.3	12.557	115	115;108	0	35.444	1250500000
A0A0G2JE99;P01843	A0A0G2JE99;P01843	Ig lambda-1 chain C region		tr|A0A0G2JE99|A0A0G2JE99_MOUSE Immunoglobulin lambda constant 1 (Fragment) OS=Mus musculus OX=10090 GN=Iglc1 PE=4 SV=1;sp|P01843|LAC1_MOUSE Ig lambda-1 chain C region OS=Mus musculus OX=10090 PE=1 SV=1	2	4	4	61.3	61.3	11.575	106	106;105	0	33.082	1840600000
P01635	P01635	Ig kappa chain V-V region K2		sp|P01635|KV5A3_MOUSE Ig kappa chain V-V region K2 (Fragment) OS=Mus musculus OX=10090 PE=1 SV=1	1	3	1	33	13	12.581	115	115	0	26.105	2384800000
A0A0G2JDE1	A0A0G2JDE1			tr|A0A0G2JDE1|A0A0G2JDE1_MOUSE Immunoglobulin heavy variable V8-12 (Fragment) OS=Mus musculus OX=10090 GN=Ighv8-12 PE=4 SV=1	1	1	1	13.4	13.4	13.263	119	119	0	22.363	138230000
A0A140T8M5	A0A140T8M5			tr|A0A140T8M5|A0A140T8M5_MOUSE Immunoglobulin kappa variable 6-15 (Fragment) OS=Mus musculus OX=10090 GN=Igkv6-15 PE=1 SV=2	1	3	2	33.9	26.1	12.757	115	115	0	19.998	434570000
A0A140T8N9	A0A140T8N9			tr|A0A140T8N9|A0A140T8N9_MOUSE Immunoglobulin kappa variable 6-32 (Fragment) OS=Mus musculus OX=10090 GN=Igkv6-32 PE=4 SV=2	1	2	2	15.7	15.7	12.656	115	115	0	14.797	253410000
A0A140T8P5	A0A140T8P5			tr|A0A140T8P5|A0A140T8P5_MOUSE Immunoglobulin kappa chain variable 8-24 (Fragment) OS=Mus musculus OX=10090 GN=Igkv8-24 PE=4 SV=2	1	3	2	29.8	17.4	13.264	121	121	0	13.429	79133000
P01630	P01630	Ig kappa chain V-II region 7S34.1		sp|P01630|KV2A6_MOUSE Ig kappa chain V-II region 7S34.1 OS=Mus musculus OX=10090 PE=1 SV=1	1	5	1	57.5	21.2	12.496	113	113	0	8.2327	452280000
P01679;P01678;P01677;P01676;P01675	P01679;P01678;P01677;P01676;P01675	Ig kappa chain V-VI region J539;Ig kappa chain V-VI region SAPC 10;Ig kappa chain V-VI region TEPC 601/TEPC 191;Ig kappa chain V-VI region XRPC 24;Ig kappa chain V-VI region XRPC 44		sp|P01679|KV6A5_MOUSE Ig kappa chain V-VI region J539 OS=Mus musculus OX=10090 PE=1 SV=1;sp|P01678|KV6A4_MOUSE Ig kappa chain V-VI region SAPC 10 OS=Mus musculus OX=10090 PE=1 SV=1;sp|P01677|KV6A3_MOUSE Ig kappa chain V-VI region TEPC 601/TEPC 191 OS=Mus m	5	1	1	16.8	16.8	11.502	107	107;107;107;107;107	0	8.2157	38291000
A0A140T8P6	A0A140T8P6			tr|A0A140T8P6|A0A140T8P6_MOUSE Immunoglobulin kappa variable 12-46 (Fragment) OS=Mus musculus OX=10090 GN=Igkv12-46 PE=1 SV=2	1	2	1	27.8	16.5	12.562	115	115	0	8.0864	97832000
P01668;P01666;P01665;P01664;A0A140T8Q4;A0A140T8Q0	P01668;P01666;P01665;P01664;A0A140T8Q4;A0A140T8Q0	Ig kappa chain V-III region PC 7210;Ig kappa chain V-III region PC 7183;Ig kappa chain V-III region PC 7043;Ig kappa chain V-III region CBPC 101		sp|P01668|KV3AG_MOUSE Ig kappa chain V-III region PC 7210 OS=Mus musculus OX=10090 PE=1 SV=1;sp|P01666|KV3AE_MOUSE Ig kappa chain V-III region PC 7183 OS=Mus musculus OX=10090 PE=1 SV=1;sp|P01665|KV3AD_MOUSE Ig kappa chain V-III region PC 7043 OS=Mus muscu	6	2	1	30.9	14.5	11.95	110	110;111;111;111;119;119	0	7.5378	214010000
P01643;P01649;P01648;A0A075B5L1	P01643;P01649;P01648	Ig kappa chain V-V region MOPC 173;Ig kappa chain V-V regions;Ig kappa chain V-V region HP 91A3		sp|P01643|KV5AA_MOUSE Ig kappa chain V-V region MOPC 173 OS=Mus musculus OX=10090 PE=1 SV=1;sp|P01649|KV5AG_MOUSE Ig kappa chain V-V regions OS=Mus musculus OX=10090 PE=1 SV=1;sp|P01648|KV5AF_MOUSE Ig kappa chain V-V region HP 91A3 OS=Mus musculus OX=10090	4	4	1	42.6	14.8	11.217	108	108;108;108;115	0	7.448	121050000
P18528	P18528	Ig heavy chain V region 6.96		sp|P18528|HVM57_MOUSE Ig heavy chain V region 6.96 OS=Mus musculus OX=10090 PE=4 SV=1	1	2	1	30.6	19.4	11.007	98	98	0	7.4009	146940000
A0A140T8P1	A0A140T8P1			tr|A0A140T8P1|A0A140T8P1_MOUSE Immunoglobulin kappa variable 6-14 (Fragment) OS=Mus musculus OX=10090 GN=Igkv6-14 PE=4 SV=2	1	3	1	20.9	7.8	12.848	115	115	0	6.9502	32085000
P01790;P01794;P01791;P01788;P01787;P01789;P01793;P01792;P01786	P01790;P01794;P01791;P01788;P01787;P01789;P01793;P01792	Ig heavy chain V region M511;Ig heavy chain V region HPCG14;Ig heavy chain V region HPCM6;Ig heavy chain V region H8;Ig heavy chain V regions TEPC 15/S107/HPCM1/HPCM2/HPCM3;Ig heavy chain V region M603;Ig heavy chain V region HPCG13;Ig heavy chain V region HPCG8		sp|P01790|HVM21_MOUSE Ig heavy chain V region M511 OS=Mus musculus OX=10090 PE=1 SV=1;sp|P01794|HVM25_MOUSE Ig heavy chain V region HPCG14 OS=Mus musculus OX=10090 PE=1 SV=1;sp|P01791|HVM22_MOUSE Ig heavy chain V region HPCM6 OS=Mus musculus OX=10090 PE=1	9	3	1	34.4	13.1	13.652	122	122;123;123;123;123;122;123;123;117	0	6.9452	464940000
P01806;P01811;P01810;P01808;P01807	P01806;P01811;P01810;P01808;P01807	Ig heavy chain V region 441;Ig heavy chain V region UPC10;Ig heavy chain V region J539;Ig heavy chain V region T601;Ig heavy chain V region X44		sp|P01806|HVM36_MOUSE Ig heavy chain V region 441 OS=Mus musculus OX=10090 PE=4 SV=1;sp|P01811|HVM41_MOUSE Ig heavy chain V region UPC10 OS=Mus musculus OX=10090 PE=1 SV=1;sp|P01810|HVM40_MOUSE Ig heavy chain V region J539 OS=Mus musculus OX=10090 PE=1 SV=	5	1	1	13.8	13.8	12.911	116	116;117;119;119;119	0	6.7778	402420000
A0A140T8P3	A0A140T8P3			tr|A0A140T8P3|A0A140T8P3_MOUSE Immunoglobulin kappa chain variable 15-103 (Fragment) OS=Mus musculus OX=10090 GN=Igkv15-103 PE=4 SV=2	1	1	1	9.6	9.6	12.547	115	115	0.0069444	5.7604	268670000
P84750	P84750	Ig kappa chain V region Mem5		sp|P84750|KVM5_MOUSE Ig kappa chain V region Mem5 (Fragment) OS=Mus musculus OX=10090 PE=1 SV=1	1	1	1	11.6	11.6	13.251	121	121	0.0068493	5.7574	0
A0A338P7D3	A0A338P7D3			tr|A0A338P7D3|A0A338P7D3_MOUSE Phosphatidylinositol 4-kinase alpha (Fragment) OS=Mus musculus OX=10090 GN=Pi4ka PE=1 SV=1	1	1	1	4.4	4.4	36.233	319	319	0.0067114	5.7234	30816000
A0A140T8M3	A0A140T8M3			tr|A0A140T8M3|A0A140T8M3_MOUSE Immunoglobulin kappa chain variable 8-30 (Fragment) OS=Mus musculus OX=10090 GN=Igkv8-30 PE=4 SV=2	1	3	1	29.8	9.9	13.335	121	121	0.0065359	5.672	113160000
A0A171EBL2	A0A171EBL2			tr|A0A171EBL2|A0A171EBL2_MOUSE E3 ubiquitin-protein ligase RNF213 OS=Mus musculus OX=10090 GN=Rnf213 PE=1 SV=1	1	1	1	0.3	0.3	584.62	5151	5151	0.012121	5.6019	225360000
A0A140T8P4	A0A140T8P4			tr|A0A140T8P4|A0A140T8P4_MOUSE Immunoglobulin kappa variable 3-9 (Fragment) OS=Mus musculus OX=10090 GN=Igkv3-9 PE=4 SV=2	1	1	1	9.2	9.2	12.917	119	119	0.01105	5.5222	175040000
P01800;P01799;P01797;P01796;P01802;P01801;P01798	P01800;P01799;P01797;P01796;P01802;P01801;P01798	Ig heavy chain V-III region T957;Ig heavy chain V-III region ABE-47N;Ig heavy chain V-III region U61;Ig heavy chain V-III region A4;Ig heavy chain V-III region W3082;Ig heavy chain V-III region J606;Ig heavy chain V-III region E109		sp|P01800|HVM31_MOUSE Ig heavy chain V-III region T957 OS=Mus musculus OX=10090 PE=1 SV=2;sp|P01799|HVM30_MOUSE Ig heavy chain V-III region ABE-47N OS=Mus musculus OX=10090 PE=1 SV=1;sp|P01797|HVM28_MOUSE Ig heavy chain V-III region U61 OS=Mus musculus OX=	7	3	1	24.8	16.8	12.732	113	113;113;113;113;115;115;113	0.01005	5.4666	100320000
A0A338P719	A0A338P719			tr|A0A338P719|A0A338P719_MOUSE Predicted gene 1043 OS=Mus musculus OX=10090 GN=Gm1043 PE=1 SV=1	1	1	1	1.3	1.3	157.16	1431	1431	0.0094787	5.4538	27460000

## Sheet: IP-Flag
Protein IDs	Majority protein IDs	Protein names	Gene names	Fasta headers	Number of proteins	Peptides	Unique peptides	Sequence coverage [%]	Unique sequence coverage [%]	Mol. weight [kDa]	Sequence length	Sequence lengths	Q-value	Score	Intensity
E9Q5F4;P63260;P60710;G3UZ07;E9Q1F2;G3UYG0;E9Q606;P63268;P68134;P68033;P62737;A0A1D5RM20;D3Z2K3;A0A494B9T3;D3YZY0;F6WX90;E9Q2D1;B1ATY1;Q8BFZ3;V9GXQ2;A0A0U1RQ96	E9Q5F4;P63260;P60710;G3UZ07;E9Q1F2;G3UYG0;E9Q606;P63268;P68134;P68033;P62737	Actin, cytoplasmic 2;Actin, cytoplasmic 2, N-terminally processed;Actin, cytoplasmic 1;Actin, cytoplasmic 1, N-terminally processed;Actin, gamma-enteric smooth muscle;Actin, alpha skeletal muscle;Actin, alpha cardiac muscle 1;Actin, aortic smooth muscle	Actb;Actg1;Actg2;Acta1;Actc1;Acta2	tr|E9Q5F4|E9Q5F4_MOUSE Actin, cytoplasmic 1 (Fragment) OS=Mus musculus OX=10090 GN=Actb PE=1 SV=1;sp|P63260|ACTG_MOUSE Actin, cytoplasmic 2 OS=Mus musculus OX=10090 GN=Actg1 PE=1 SV=1;sp|P60710|ACTB_MOUSE Actin, cytoplasmic 1 OS=Mus musculus OX=10090 GN=Ac	21	7	7	41.9	41.9	29.442	265	265;375;375;268;295;132;150;376;377;377;377;151;195;214;221;43;108;153;376;156;195	0	87.861	1073900000
P07724	P07724	Serum albumin	Alb	sp|P07724|ALBU_MOUSE Albumin OS=Mus musculus OX=10090 GN=Alb PE=1 SV=3	1	1	1	2.1	2.1	68.692	608	608	0	16.576	685290000
P48036	P48036	Annexin A5	Anxa5	sp|P48036|ANXA5_MOUSE Annexin A5 OS=Mus musculus OX=10090 GN=Anxa5 PE=1 SV=1	1	1	1	2.8	2.8	35.752	319	319	0.0069444	5.6605	20323000
D3Z6F5;Q03265	D3Z6F5;Q03265	ATP synthase subunit alpha;ATP synthase subunit alpha, mitochondrial	Atp5a1	tr|D3Z6F5|D3Z6F5_MOUSE ATP synthase subunit alpha OS=Mus musculus OX=10090 GN=Atp5a1 PE=1 SV=1;sp|Q03265|ATPA_MOUSE ATP synthase subunit alpha, mitochondrial OS=Mus musculus OX=10090 GN=Atp5f1a PE=1 SV=1	2	1	1	2.6	2.6	54.594	503	503;553	0	16.057	817080000
P98086	P98086	Complement C1q subcomponent subunit A	C1qa	sp|P98086|C1QA_MOUSE Complement C1q subcomponent subunit A OS=Mus musculus OX=10090 GN=C1qa PE=1 SV=2	1	2	2	7.3	7.3	25.974	245	245	0	31.161	322490000
P14106	P14106	Complement C1q subcomponent subunit B	C1qb	sp|P14106|C1QB_MOUSE Complement C1q subcomponent subunit B OS=Mus musculus OX=10090 GN=C1qb PE=1 SV=2	1	4	4	18.2	18.2	26.717	253	253	0	31.746	1241700000
Q02105	Q02105	Complement C1q subcomponent subunit C	C1qc	sp|Q02105|C1QC_MOUSE Complement C1q subcomponent subunit C OS=Mus musculus OX=10090 GN=C1qc PE=1 SV=2	1	3	3	16.3	16.3	25.991	246	246	0	53.884	1197500000
P01027;H3BKW9;H3BL60	P01027	Complement C3;Complement C3 beta chain;C3-beta-c;Complement C3 alpha chain;C3a anaphylatoxin;Acylation stimulating protein;Complement C3b alpha chain;Complement C3c alpha chain fragment 1;Complement C3dg fragment;Complement C3g fragment;Complement C3d fragment;Complement C3f fragment;Complement C3c alpha chain fragment 2	C3	sp|P01027|CO3_MOUSE Complement C3 OS=Mus musculus OX=10090 GN=C3 PE=1 SV=3	3	19	19	13.7	13.7	186.48	1663	1663;185;102	0	165.97	3007300000
P01029	P01029	Complement C4-B;Complement C4 beta chain;Complement C4 alpha chain;C4a anaphylatoxin;Complement C4 gamma chain	C4b	sp|P01029|CO4B_MOUSE Complement C4-B OS=Mus musculus OX=10090 GN=C4b PE=1 SV=3	1	1	1	0.9	0.9	192.91	1738	1738	0	18.91	56965000
Q8VEH6	Q8VEH6	COBW domain-containing protein 1	Cbwd1	sp|Q8VEH6|CBWD1_MOUSE COBW domain-containing protein 1 OS=Mus musculus OX=10090 GN=Cbwd1 PE=1 SV=1	1	1	1	3.6	3.6	43.771	393	393	0	26.082	157440000
Q9QWK4	Q9QWK4	CD5 antigen-like	Cd5l	sp|Q9QWK4|CD5L_MOUSE CD5 antigen-like OS=Mus musculus OX=10090 GN=Cd5l PE=1 SV=3	1	1	1	3.1	3.1	38.862	352	352	0	13.945	142900000
O88696	O88696	ATP-dependent Clp protease proteolytic subunit, mitochondrial	Clpp	sp|O88696|CLPP_MOUSE ATP-dependent Clp protease proteolytic subunit, mitochondrial OS=Mus musculus OX=10090 GN=Clpp PE=1 SV=1	1	1	1	2.6	2.6	29.8	272	272	0	7.5646	409790000
F7BB92;Q6P8N8;Q9JHS4	F7BB92;Q6P8N8;Q9JHS4	ATP-dependent Clp protease ATP-binding subunit clpX-like, mitochondrial	Clpx	tr|F7BB92|F7BB92_MOUSE ATP-dependent Clp protease ATP-binding subunit clpX-like, mitochondrial (Fragment) OS=Mus musculus OX=10090 GN=Clpx PE=1 SV=1;tr|Q6P8N8|Q6P8N8_MOUSE ATP-dependent Clp protease ATP-binding subunit clpX-like, mitochondrial OS=Mus muscu	3	1	1	6.8	6.8	20.96	192	192;620;634	0	6.1779	208540000
Q06890	Q06890	Clusterin;Clusterin beta chain;Clusterin alpha chain	Clu	sp|Q06890|CLUS_MOUSE Clusterin OS=Mus musculus OX=10090 GN=Clu PE=1 SV=1	1	1	1	3.6	3.6	51.655	448	448	0	8.7476	34510000
Q9D2G2	Q9D2G2	Dihydrolipoyllysine-residue succinyltransferase component of 2-oxoglutarate dehydrogenase complex, mitochondrial	Dlst	sp|Q9D2G2|ODO2_MOUSE Dihydrolipoyllysine-residue succinyltransferase component of 2-oxoglutarate dehydrogenase complex, mitochondrial OS=Mus musculus OX=10090 GN=Dlst PE=1 SV=1	1	1	1	1.8	1.8	48.994	454	454	0	5.9982	704360000
P10126;P62631	P10126;P62631	Elongation factor 1-alpha 1;Elongation factor 1-alpha 2	Eef1a1;Eef1a2	sp|P10126|EF1A1_MOUSE Elongation factor 1-alpha 1 OS=Mus musculus OX=10090 GN=Eef1a1 PE=1 SV=3;sp|P62631|EF1A2_MOUSE Elongation factor 1-alpha 2 OS=Mus musculus OX=10090 GN=Eef1a2 PE=1 SV=1	2	1	1	2.4	2.4	50.113	462	462;463	0	7.6582	31607000
Q99LC5	Q99LC5	Electron transfer flavoprotein subunit alpha, mitochondrial	Etfa	sp|Q99LC5|ETFA_MOUSE Electron transfer flavoprotein subunit alpha, mitochondrial OS=Mus musculus OX=10090 GN=Etfa PE=1 SV=2	1	1	1	5.7	5.7	35.009	333	333	0	28.197	1488100000
S4R257;A0A0A0MQF6;P16858;V9GXA7;S4R1W1;A0A1D5RLD8;A0A0R4J0X7;S4R2G5;Q64467	S4R257;A0A0A0MQF6;P16858;V9GXA7;S4R1W1;A0A1D5RLD8;A0A0R4J0X7;S4R2G5;Q64467	Glyceraldehyde-3-phosphate dehydrogenase;Glyceraldehyde-3-phosphate dehydrogenase, testis-specific	Gapdh;Gm15294;Gm3839;Gapdhs	tr|S4R257|S4R257_MOUSE Glyceraldehyde-3-phosphate dehydrogenase (Fragment) OS=Mus musculus OX=10090 GN=Gapdh PE=1 SV=1;tr|A0A0A0MQF6|A0A0A0MQF6_MOUSE Glyceraldehyde-3-phosphate dehydrogenase OS=Mus musculus OX=10090 GN=Gapdh PE=1 SV=1;sp|P16858|G3P_MOUSE G	9	2	2	11.1	11.1	29.939	280	280;359;333;121;333;333;438;440;440	0	18.877	132080000
D6RCG1;Q64737	D6RCG1;Q64737	Trifunctional purine biosynthetic protein adenosine-3;Phosphoribosylamine--glycine ligase;Phosphoribosylformylglycinamidine cyclo-ligase;Phosphoribosylglycinamide formyltransferase	Gart	tr|D6RCG1|D6RCG1_MOUSE Trifunctional purine biosynthetic protein adenosine-3 OS=Mus musculus OX=10090 GN=Gart PE=1 SV=1;sp|Q64737|PUR2_MOUSE Trifunctional purine biosynthetic protein adenosine-3 OS=Mus musculus OX=10090 GN=Gart PE=1 SV=3	2	1	1	2.3	2.3	32.116	306	306;1010	0	5.9272	0
P01642	P01642	Ig kappa chain V-V region L7	Gm10881	sp|P01642|KV5A9_MOUSE Ig kappa chain V-V region L7 (Fragment) OS=Mus musculus OX=10090 GN=Gm10881 PE=1 SV=1	1	2	2	23.5	23.5	12.615	115	115	0	20.772	529090000
A0A140T8N0;P01639	A0A140T8N0;P01639	Ig kappa chain V-V region MOPC 41	Gm5571	tr|A0A140T8N0|A0A140T8N0_MOUSE Immunoglobulin kappa chain variable 9-120 (Fragment) OS=Mus musculus OX=10090 GN=Igkv9-120 PE=1 SV=2;sp|P01639|KV5A7_MOUSE Ig kappa chain V-V region MOPC 41 OS=Mus musculus OX=10090 GN=Gm5571 PE=1 SV=1	2	2	2	12.8	12.8	12.805	117	117;130	0	17.95	504070000
A0A0A6YW67;E9Q9J0;E9Q4P0;E9Q5F6;E9QNP0;Q5SX22;P62984;P62983;P0CG49;P0CG50	A0A0A6YW67;E9Q9J0;E9Q4P0;E9Q5F6;E9QNP0;Q5SX22;P62984;P62983;P0CG49;P0CG50	Ubiquitin-60S ribosomal protein L40;Ubiquitin;60S ribosomal protein L40;Ubiquitin-40S ribosomal protein S27a;Ubiquitin;40S ribosomal protein S27a;Polyubiquitin-B;Ubiquitin;Polyubiquitin-C;Ubiquitin;Ubiquitin-related 1;Ubiquitin-related 2	Gm8797;Uba52;Kxd1;Ubc;Ubb;Rps27a	tr|A0A0A6YW67|A0A0A6YW67_MOUSE Predicted pseudogene 8797 OS=Mus musculus OX=10090 GN=Gm8797 PE=4 SV=1;tr|E9Q9J0|E9Q9J0_MOUSE Ubiquitin-60S ribosomal protein L40 (Fragment) OS=Mus musculus OX=10090 GN=Uba52 PE=4 SV=1;tr|E9Q4P0|E9Q4P0_MOUSE KxDL motif-contai	10	1	1	20.8	20.8	8.7279	77	77;96;193;201;232;236;128;156;305;734	0	31.588	72088000
Q9CXP8	Q9CXP8	Guanine nucleotide-binding protein G(I)/G(S)/G(O) subunit gamma-10	Gng10	sp|Q9CXP8|GBG10_MOUSE Guanine nucleotide-binding protein G(I)/G(S)/G(O) subunit gamma-10 OS=Mus musculus OX=10090 GN=Gng10 PE=3 SV=1	1	1	1	16.2	16.2	7.2293	68	68	0	6.5802	201770000
G3UWL7;Q3UA95;A0A0N4SV66;Q8CGP4;C0HKE9;C0HKE8;C0HKE7;C0HKE6;C0HKE5;C0HKE4;C0HKE3;C0HKE2;C0HKE1;Q8CGP6;Q3THW5;P0C0S6;Q8R1M2;Q64523;Q8CGP7;Q8CGP5;Q8BFU2;Q6GSS7;Q64522;P27661	G3UWL7;Q3UA95;A0A0N4SV66;Q8CGP4;C0HKE9;C0HKE8;C0HKE7;C0HKE6;C0HKE5;C0HKE4;C0HKE3;C0HKE2;C0HKE1;Q8CGP6;Q3THW5;P0C0S6;Q8R1M2;Q64523;Q8CGP7;Q8CGP5;Q8BFU2;Q6GSS7;Q64522;P27661	Histone H2A;Histone H2A type 1-H;Histone H2A.V;Histone H2A.Z;Histone H2A.J;Histone H2A type 2-C;Histone H2A type 1-K;Histone H2A type 1-F;Histone H2A type 3;Histone H2A type 2-A;Histone H2A type 2-B;Histone H2AX	H2afz;Hist1h2aa;Hist1h2ah;H2afv;H2afj;Hist2h2ac;Hist1h2ak;Hist1h2af;Hist3h2a;Hist2h2aa1;Hist2h2ab;H2afx	tr|G3UWL7|G3UWL7_MOUSE Histone H2A OS=Mus musculus OX=10090 GN=H2az1 PE=1 SV=1;tr|Q3UA95|Q3UA95_MOUSE Histone H2A OS=Mus musculus OX=10090 GN=H2az1 PE=2 SV=1;tr|A0A0N4SV66|A0A0N4SV66_MOUSE Histone H2A OS=Mus musculus OX=10090 GN=H2aj PE=1 SV=1;tr|Q8CGP4|Q8	24	1	1	10.3	10.3	9.1182	87	87;105;126;129;130;130;130;130;130;130;130;130;130;128;128;128;129;129;130;130;130;130;130;143	0	6.0014	76265000
O88569	O88569	Heterogeneous nuclear ribonucleoproteins A2/B1	Hnrnpa2b1	sp|O88569|ROA2_MOUSE Heterogeneous nuclear ribonucleoproteins A2/B1 OS=Mus musculus OX=10090 GN=Hnrnpa2b1 PE=1 SV=2	1	1	1	3.7	3.7	37.402	353	353	0	7.7217	0
Q504P4;P17156;P63017	Q504P4;P17156;P63017	Heat shock-related 70 kDa protein 2;Heat shock cognate 71 kDa protein	Hspa8;Hspa2	tr|Q504P4|Q504P4_MOUSE Heat shock cognate 71 kDa protein OS=Mus musculus OX=10090 GN=Hspa8 PE=1 SV=1;sp|P17156|HSP72_MOUSE Heat shock-related 70 kDa protein 2 OS=Mus musculus OX=10090 GN=Hspa2 PE=1 SV=2;sp|P63017|HSP7C_MOUSE Heat shock cognate 71 kDa prote	3	1	1	2.7	2.7	68.778	627	627;633;646	0.0068966	5.6441	68739000
P38647	P38647	Stress-70 protein, mitochondrial	Hspa9	sp|P38647|GRP75_MOUSE Stress-70 protein, mitochondrial OS=Mus musculus OX=10090 GN=Hspa9 PE=1 SV=3	1	1	1	1.3	1.3	73.46	679	679	0	13.744	292930000
P01867	P01867	Ig gamma-2B chain C region	Igh-3	sp|P01867|IGG2B_MOUSE Ig gamma-2B chain C region OS=Mus musculus OX=10090 GN=Igh-3 PE=1 SV=3	1	27	3	51.5	13.4	44.259	404	404	0	168.1	51078000000
P01863;P01865;P84751	P01863;P01865	Ig gamma-2A chain C region, A allele;Ig gamma-2A chain C region, membrane-bound form	Ighg;Igh-1a	sp|P01863|GCAA_MOUSE Ig gamma-2A chain C region, A allele OS=Mus musculus OX=10090 GN=Ighg PE=1 SV=1;sp|P01865|GCAM_MOUSE Ig gamma-2A chain C region, membrane-bound form OS=Mus musculus OX=10090 GN=Igh-1a PE=1 SV=3	3	10	8	42.7	37	36.389	330	330;398;237	0	101.16	5744300000
A0A075B5P4;A0A0A6YWR2;P01868;P01869	A0A075B5P4;A0A0A6YWR2;P01868;P01869	Ig gamma-1 chain C region secreted form;Ig gamma-1 chain C region, membrane-bound form	Ighg1	tr|A0A075B5P4|A0A075B5P4_MOUSE Ig gamma-1 chain C region secreted form (Fragment) OS=Mus musculus OX=10090 GN=Ighg1 PE=1 SV=1;tr|A0A0A6YWR2|A0A0A6YWR2_MOUSE Ig gamma-1 chain C region secreted form (Fragment) OS=Mus musculus OX=10090 GN=Ighg1 PE=1 SV=1;sp|P	4	10	10	52.2	52.2	35.633	324	324;393;324;393	0	178.85	15220000000
A0A075B5P3;A0A0A6YVP0	A0A075B5P3;A0A0A6YVP0		Ighg2b	tr|A0A075B5P3|A0A075B5P3_MOUSE Immunoglobulin heavy constant gamma 2B (Fragment) OS=Mus musculus OX=10090 GN=Ighg2b PE=1 SV=1;tr|A0A0A6YVP0|A0A0A6YVP0_MOUSE Immunoglobulin heavy constant gamma 2B (Fragment) OS=Mus musculus OX=10090 GN=Ighg2b PE=1 SV=2	2	28	2	61.9	10.4	36.568	336	336;405	0	323.31	268780000000
A0A0A6YY53;F6TQW2;P01864	A0A0A6YY53;F6TQW2;P01864	Ig gamma-2A chain C region secreted form	Ighg2c	tr|A0A0A6YY53|A0A0A6YY53_MOUSE Immunoglobulin heavy constant gamma 2C (Fragment) OS=Mus musculus OX=10090 GN=Ighg2c PE=1 SV=1;tr|F6TQW2|F6TQW2_MOUSE Immunoglobulin heavy constant gamma 2C (Fragment) OS=Mus musculus OX=10090 GN=Ighg2c PE=1 SV=2;sp|P01864|GC	3	7	5	33.7	28.1	36.407	335	335;404;335	0	117.1	1502100000
A0A075B5P5;A0A1Y7VJN6;P03987	A0A075B5P5;A0A1Y7VJN6;P03987	Ig gamma-3 chain C region	Ighg3	tr|A0A075B5P5|A0A075B5P5_MOUSE Immunoglobulin heavy constant gamma 3 (Fragment) OS=Mus musculus OX=10090 GN=Ighg3 PE=4 SV=1;tr|A0A1Y7VJN6|A0A1Y7VJN6_MOUSE Immunoglobulin heavy constant gamma 3 (Fragment) OS=Mus musculus OX=10090 GN=Ighg3 PE=4 SV=1;sp|P0398	3	10	10	42.4	42.4	36.198	330	330;399;398	0	211.77	7937500000
A0A075B5P6;A0A075B6A0;P01872	A0A075B5P6;A0A075B6A0;P01872	Ig mu chain C region	Ighm	tr|A0A075B5P6|A0A075B5P6_MOUSE Immunoglobulin heavy constant mu (Fragment) OS=Mus musculus OX=10090 GN=Ighm PE=1 SV=1;tr|A0A075B6A0|A0A075B6A0_MOUSE Immunoglobulin heavy constant mu (Fragment) OS=Mus musculus OX=10090 GN=Ighm PE=1 SV=2;sp|P01872|IGHM_MOUSE	3	13	13	30.5	30.5	49.943	455	455;476;454	0	256.97	5697700000
A0A0B4J1J6	A0A0B4J1J6		Ighv10-1	tr|A0A0B4J1J6|A0A0B4J1J6_MOUSE Immunoglobulin heavy variable 10-1 (Fragment) OS=Mus musculus OX=10090 GN=Ighv10-1 PE=4 SV=1	1	5	3	44.5	34.5	13.549	119	119	0	93.019	19698000000
A0A075B5T6	A0A075B5T6		Ighv10-3	tr|A0A075B5T6|A0A075B5T6_MOUSE Immunoglobulin heavy variable V10-3 (Fragment) OS=Mus musculus OX=10090 GN=Ighv10-3 PE=4 SV=1	1	4	2	31.9	21.8	13.544	119	119	0	323.31	22357000000
A0A0A6YWI9	A0A0A6YWI9		Ighv1-11	tr|A0A0A6YWI9|A0A0A6YWI9_MOUSE Immunoglobulin heavy variable V1-11 (Fragment) OS=Mus musculus OX=10090 GN=Ighv1-11 PE=4 SV=1	1	3	3	34.2	34.2	12.864	117	117	0	25.097	526930000
A0A0A6YXN4	A0A0A6YXN4		Ighv1-18	tr|A0A0A6YXN4|A0A0A6YXN4_MOUSE Immunoglobulin heavy variable V1-18 (Fragment) OS=Mus musculus OX=10090 GN=Ighv1-18 PE=1 SV=1	1	3	1	26.5	12	12.912	117	117	0	18.256	53302000
A0A0A6YVW3;A0A0A6YXA5	A0A0A6YVW3;A0A0A6YXA5		Ighv1-23;Ighv1-15	tr|A0A0A6YVW3|A0A0A6YVW3_MOUSE Immunoglobulin heavy variable V1-23 (Fragment) OS=Mus musculus OX=10090 GN=Ighv1-23 PE=4 SV=1;tr|A0A0A6YXA5|A0A0A6YXA5_MOUSE Immunoglobulin heavy variable 1-15 (Fragment) OS=Mus musculus OX=10090 GN=Ighv1-15 PE=4 SV=1	2	3	1	26.5	12	12.933	117	117;117	0	14.463	67835000
A0A075B5V1;A0A075B5U4;A0A0A6YWK5;A0A075B5V2;A0A075B5V0;A0A075B5V6;A0A075B5U7;P01757;P01756;P06330	A0A075B5V1;A0A075B5U4;A0A0A6YWK5;A0A075B5V2;A0A075B5V0		Ighv1-31;Ighv1-18;Ighv1-34;Ighv1-26	tr|A0A075B5V1|A0A075B5V1_MOUSE Immunoglobulin heavy variable 1-31 OS=Mus musculus OX=10090 GN=Ighv1-31 PE=4 SV=1;tr|A0A075B5U4|A0A075B5U4_MOUSE Immunoglobulin heavy variable V1-18 OS=Mus musculus OX=10090 GN=Ighv1-18 PE=1 SV=1;tr|A0A0A6YWK5|A0A0A6YWK5_MOUS	10	3	1	36.7	19.4	10.966	98	98;102;117;117;117;98;117;117;117;118	0	135.26	1462400000
A0A075B5T5	A0A075B5T5		Ighv1-5	tr|A0A075B5T5|A0A075B5T5_MOUSE Immunoglobulin heavy variable V1-5 OS=Mus musculus OX=10090 GN=Ighv1-5 PE=4 SV=1	1	1	1	19.4	19.4	10.846	98	98	0	6.1403	91721000
A0A075B680;A0A0G2JFL3;A0A0A6YXZ4	A0A075B680;A0A0G2JFL3;A0A0A6YXZ4		Ighv1-62-2	tr|A0A075B680|A0A075B680_MOUSE Immunoglobulin heavy variable 1-62-2 OS=Mus musculus OX=10090 GN=Ighv1-62-2 PE=4 SV=1;tr|A0A0G2JFL3|A0A0G2JFL3_MOUSE Immunoglobulin heavy variable 1-71 (Fragment) OS=Mus musculus OX=10090 GN=Ighv1-71 PE=4 SV=1;tr|A0A0A6YXZ4|A	3	1	1	13	13	11.224	100	100;119;119	0	7.2709	40205000
A0A075B5Y4;P01747;P01746	A0A075B5Y4		Ighv1-81	tr|A0A075B5Y4|A0A075B5Y4_MOUSE Immunoglobulin heavy variable 1-81 (Fragment) OS=Mus musculus OX=10090 GN=Ighv1-81 PE=4 SV=1	3	4	2	38.5	23.9	12.989	117	117;120;140	0	29.954	336540000
A0A075B5P8	A0A075B5P8		Ighv2-2	tr|A0A075B5P8|A0A075B5P8_MOUSE Immunoglobulin heavy variable 2-2 (Fragment) OS=Mus musculus OX=10090 GN=Ighv2-2 PE=4 SV=1	1	1	1	13.8	13.8	12.578	116	116	0	25.246	48596000
A0A075B5S6;P18531	A0A075B5S6;P18531	Ig heavy chain V region 3-6	Ighv3-1;Ighv3-6	tr|A0A075B5S6|A0A075B5S6_MOUSE Immunoglobulin heavy variable 3-1 (Fragment) OS=Mus musculus OX=10090 GN=Ighv3-1 PE=4 SV=1;sp|P18531|HVM60_MOUSE Ig heavy chain V region 3-6 OS=Mus musculus OX=10090 GN=Ighv3-6 PE=1 SV=1	2	1	1	13.8	13.8	13.109	116	116;116	0	9.1241	93538000
A0A075B5R5	A0A075B5R5		Ighv4-1	tr|A0A075B5R5|A0A075B5R5_MOUSE Immunoglobulin heavy variable 4-1 (Fragment) OS=Mus musculus OX=10090 GN=Ighv4-1 PE=1 SV=7	1	2	1	23.3	13.8	12.874	116	116	0	10.098	61995000
A0A075B5Q9;A0A0A6YWC7;A0A075B5Q4;P18525	A0A075B5Q9;A0A0A6YWC7;A0A075B5Q4;P18525	Ig heavy chain V region 5-84	Ighv5-15;Ighv5-12	tr|A0A075B5Q9|A0A075B5Q9_MOUSE Immunoglobulin heavy variable 5-15 OS=Mus musculus OX=10090 GN=Ighv5-15 PE=4 SV=1;tr|A0A0A6YWC7|A0A0A6YWC7_MOUSE Immunoglobulin heavy variable 5-15 (Fragment) OS=Mus musculus OX=10090 GN=Ighv5-15 PE=4 SV=1;tr|A0A075B5Q4|A0A07	4	2	1	23.3	13.8	12.943	116	116;117;117;117	0	9.3154	158590000
A0A075B5R0;A0A0B4J1P4	A0A075B5R0;A0A0B4J1P4		Ighv5-16	tr|A0A075B5R0|A0A075B5R0_MOUSE Immunoglobulin heavy variable 5-16 OS=Mus musculus OX=10090 GN=Ighv5-16 PE=1 SV=1;tr|A0A0B4J1P4|A0A0B4J1P4_MOUSE Immunoglobulin heavy variable 5-16 (Fragment) OS=Mus musculus OX=10090 GN=Ighv5-16 PE=1 SV=1	2	1	1	9.5	9.5	13.217	116	116;117	0	13.925	32494000
A0A075B5R1	A0A075B5R1		Ighv5-17	tr|A0A075B5R1|A0A075B5R1_MOUSE Immunoglobulin heavy variable 5-17 (Fragment) OS=Mus musculus OX=10090 GN=Ighv5-17 PE=1 SV=1	1	2	1	18.8	9.4	12.905	117	117	0	44.265	537520000
P18527;A0A075B5Q0;A0A075B5P9;P18529;P18526	P18527;A0A075B5Q0;A0A075B5P9;P18529;P18526	Ig heavy chain V region 914;Ig heavy chain V region 5-76;Ig heavy chain V region 345	Ighv5-6;Ighv5-4	sp|P18527|HVM56_MOUSE Ig heavy chain V region 914 OS=Mus musculus OX=10090 PE=1 SV=1;tr|A0A075B5Q0|A0A075B5Q0_MOUSE Immunoglobulin heavy variable 5-6 (Fragment) OS=Mus musculus OX=10090 GN=Ighv5-6 PE=4 SV=1;tr|A0A075B5P9|A0A075B5P9_MOUSE Immunoglobulin hea	5	2	1	27.8	16.5	10.661	97	97;117;117;117;117	0	7.1152	128690000
A0A075B5Q2;A0A075B5P7;A0A0A6YWG4;A0A0A6YVX8;P18524;P01812;P01809	A0A075B5Q2;A0A075B5P7;A0A0A6YWG4;A0A0A6YVX8;P18524;P01812;P01809	Ig heavy chain V region RF;Ig heavy chain V region MOPC 173;Ig heavy chain V region X24	Ighv5-9;Ighv5-2;Ighv5-12-4	tr|A0A075B5Q2|A0A075B5Q2_MOUSE Immunoglobulin heavy variable 5-9 (Fragment) OS=Mus musculus OX=10090 GN=Ighv5-9 PE=4 SV=1;tr|A0A075B5P7|A0A075B5P7_MOUSE Immunoglobulin heavy variable 5-2 OS=Mus musculus OX=10090 GN=Ighv5-2 PE=4 SV=1;tr|A0A0A6YWG4|A0A0A6YWG	7	2	1	18.8	9.4	12.795	117	117;116;117;117;117;117;118	0	18.069	500020000
A0A075B5T3;A0A075B5T2;P01800;P01799;P01798;P01797;P01796;P01802;P01801;J3QK03;A0A0A6YWU3;A0A0A6YWS9;P01804;P01803	A0A075B5T3;A0A075B5T2;P01800;P01799;P01798;P01797;P01796;P01802;P01801	Ig heavy chain V-III region T957;Ig heavy chain V-III region ABE-47N;Ig heavy chain V-III region E109;Ig heavy chain V-III region U61;Ig heavy chain V-III region A4;Ig heavy chain V-III region W3082;Ig heavy chain V-III region J606	Ighv6-6;Ighv6-3	tr|A0A075B5T3|A0A075B5T3_MOUSE Immunoglobulin heavy variable 6-6 (Fragment) OS=Mus musculus OX=10090 GN=Ighv6-6 PE=4 SV=1;tr|A0A075B5T2|A0A075B5T2_MOUSE Immunoglobulin heavy variable 6-3 (Fragment) OS=Mus musculus OX=10090 GN=Ighv6-3 PE=4 SV=7;sp|P01800|HV	14	3	3	31.9	31.9	13.293	119	119;118;113;113;113;113;113;115;115;99;119;119;111;113	0	25.177	322910000
A0A075B5S2	A0A075B5S2		Ighv7-1	tr|A0A075B5S2|A0A075B5S2_MOUSE Immunoglobulin heavy variable 7-1 (Fragment) OS=Mus musculus OX=10090 GN=Ighv7-1 PE=1 SV=2	1	2	1	19.8	10.7	13.644	121	121	0	35.506	475180000
A0A075B5R3;A0A0A6YX91	A0A075B5R3;A0A0A6YX91		Ighv7-2	tr|A0A075B5R3|A0A075B5R3_MOUSE Immunoglobulin heavy variable 7-2 OS=Mus musculus OX=10090 GN=Ighv7-2 PE=4 SV=1;tr|A0A0A6YX91|A0A0A6YX91_MOUSE Immunoglobulin heavy variable 7-2 (Fragment) OS=Mus musculus OX=10090 GN=Ighv7-2 PE=4 SV=1	2	1	1	12.7	12.7	13.351	118	118;119	0	7.4577	30914000
A0A075B5R2	A0A075B5R2		Ighv7-3	tr|A0A075B5R2|A0A075B5R2_MOUSE Immunoglobulin heavy variable 7-3 (Fragment) OS=Mus musculus OX=10090 GN=Ighv7-3 PE=4 SV=2	1	1	1	9.2	9.2	13.457	120	120	0	13.309	261220000
A0A075B5X4	A0A075B5X4		Ighv8-11	tr|A0A075B5X4|A0A075B5X4_MOUSE Immunoglobulin heavy variable V8-11 (Fragment) OS=Mus musculus OX=10090 GN=Ighv8-11 PE=4 SV=2	1	1	1	13.4	13.4	13.082	119	119	0	24.455	72159000
P01592	P01592	Immunoglobulin J chain	Igj	sp|P01592|IGJ_MOUSE Immunoglobulin J chain OS=Mus musculus OX=10090 GN=Jchain PE=1 SV=4	1	2	2	16.4	16.4	18.013	159	159	0	21.631	197970000
A0A140T8M0;A0A0B4J1I0;A0A075B5K8;F6XWB2;A0A140T8N1;A0A075B5N0;A0A0G2JDE5	A0A140T8M0;A0A0B4J1I0		Igkv1-110	tr|A0A140T8M0|A0A140T8M0_MOUSE Immunoglobulin kappa variable 1-117 (Fragment) OS=Mus musculus OX=10090 GN=Igkv1-117 PE=4 SV=2;tr|A0A0B4J1I0|A0A0B4J1I0_MOUSE Immunoglobulin kappa variable 1-110 (Fragment) OS=Mus musculus OX=10090 GN=Igkv1-110 PE=4 SV=5	7	5	1	42	21.8	13.117	119	119;119;119;120;120;119;120	0	11.477	169200000
A0A075B5K1;A0A0G2JEK4;P01652	A0A075B5K1;A0A0G2JEK4;P01652	Ig kappa chain V-V region J606	Igkv11-125	tr|A0A075B5K1|A0A075B5K1_MOUSE Immunoglobulin kappa variable 11-125 OS=Mus musculus OX=10090 GN=Igkv11-125 PE=4 SV=7;tr|A0A0G2JEK4|A0A0G2JEK4_MOUSE Immunoglobulin kappa variable 11-125 (Fragment) OS=Mus musculus OX=10090 GN=Igkv11-125 PE=4 SV=4;sp|P01652|K	3	1	1	13.8	13.8	12.81	116	116;117;108	0	20.507	193160000
A0A0B4J1H7;A0A0B4J1H8	A0A0B4J1H7;A0A0B4J1H8		Igkv1-135;Igkv1-133	tr|A0A0B4J1H7|A0A0B4J1H7_MOUSE Immunoglobulin kappa variable 1-135 (Fragment) OS=Mus musculus OX=10090 GN=Igkv1-135 PE=4 SV=1;tr|A0A0B4J1H8|A0A0B4J1H8_MOUSE Immunoglobulin kappa variable 1-133 (Fragment) OS=Mus musculus OX=10090 GN=Igkv1-133 PE=4 SV=1	2	5	5	39.2	39.2	13.305	120	120;120	0	47.778	780910000
A0A075B5M8;A0A0G2JEI7	A0A075B5M8;A0A0G2JEI7		Igkv12-38	tr|A0A075B5M8|A0A075B5M8_MOUSE Immunoglobulin kappa chain variable 12-38 OS=Mus musculus OX=10090 GN=Igkv12-38 PE=4 SV=7;tr|A0A0G2JEI7|A0A0G2JEI7_MOUSE Immunoglobulin kappa chain variable 12-38 (Fragment) OS=Mus musculus OX=10090 GN=Igkv12-38 PE=4 SV=4	2	2	2	28.1	28.1	12.428	114	114;115	0	17.052	101230000
A0A140T8N3;A0A075B666	A0A140T8N3;A0A075B666		Igkv12-47	tr|A0A140T8N3|A0A140T8N3_MOUSE Immunoglobulin kappa chain variable 13-84 (Fragment) OS=Mus musculus OX=10090 GN=Igkv13-84 PE=4 SV=2;tr|A0A075B666|A0A075B666_MOUSE Immunoglobulin kappa chain variable 13-85 (Fragment) OS=Mus musculus OX=10090 GN=Igkv13-85 PE	2	1	1	13.9	13.9	12.617	115	115;115	0	19.398	219730000
A0A075B5K7;A0A0G2JG36	A0A075B5K7;A0A0G2JG36		Igkv14-100	tr|A0A075B5K7|A0A075B5K7_MOUSE Immunoglobulin kappa chain variable 14-100 OS=Mus musculus OX=10090 GN=Igkv14-100 PE=4 SV=7;tr|A0A0G2JG36|A0A0G2JG36_MOUSE Immunoglobulin kappa chain variable 14-100 (Fragment) OS=Mus musculus OX=10090 GN=Igkv14-100 PE=4 SV=4	2	1	1	13.8	13.8	12.65	116	116;117	0	10.542	171570000
A0A075B5J7;A0A0G2JF45	A0A075B5J7;A0A0G2JF45		Igkv14-130	tr|A0A075B5J7|A0A075B5J7_MOUSE Immunoglobulin kappa variable 14-130 OS=Mus musculus OX=10090 GN=Igkv14-130 PE=4 SV=7;tr|A0A0G2JF45|A0A0G2JF45_MOUSE Immunoglobulin kappa variable 14-130 (Fragment) OS=Mus musculus OX=10090 GN=Igkv14-130 PE=4 SV=4	2	1	1	11.2	11.2	13.045	116	116;117	0	6.0685	22045000
A0A0B4J1I1	A0A0B4J1I1		Igkv16-104	tr|A0A0B4J1I1|A0A0B4J1I1_MOUSE Immunoglobulin kappa variable 16-104 (Fragment) OS=Mus musculus OX=10090 GN=Igkv16-104 PE=4 SV=1	1	1	1	13.8	13.8	12.874	116	116	0	12.477	244690000
A0A140T8Q3;P01633	A0A140T8Q3;P01633	Ig kappa chain V19-17	Igk-V19-17	tr|A0A140T8Q3|A0A140T8Q3_MOUSE Immunoglobulin kappa variable 6-17 (Fragment) OS=Mus musculus OX=10090 GN=Igkv6-17 PE=1 SV=2;sp|P01633|KV5A1_MOUSE Ig kappa chain V19-17 OS=Mus musculus OX=10090 GN=Igk-V19-17 PE=1 SV=1	2	2	1	20.9	7.8	12.76	115	115;149	0	6.5381	237800000
A0A075B6D5;A0A0G2JFZ3	A0A075B6D5;A0A0G2JFZ3		Igkv19-93	tr|A0A075B6D5|A0A075B6D5_MOUSE Immunoglobulin kappa chain variable 19-93 OS=Mus musculus OX=10090 GN=Igkv19-93 PE=1 SV=7;tr|A0A0G2JFZ3|A0A0G2JFZ3_MOUSE Immunoglobulin kappa chain variable 19-93 (Fragment) OS=Mus musculus OX=10090 GN=Igkv19-93 PE=1 SV=4	2	1	1	14	14	12.734	114	114;115	0	40.166	613080000
A0A075B5K6;P03976	A0A075B5K6;P03976	Ig kappa chain V-II region 17S29.1	Igkv2-109	tr|A0A075B5K6|A0A075B5K6_MOUSE Immunoglobulin kappa variable 2-109 (Fragment) OS=Mus musculus OX=10090 GN=Igkv2-109 PE=4 SV=4;sp|P03976|KV2A5_MOUSE Ig kappa chain V-II region 17S29.1 OS=Mus musculus OX=10090 PE=1 SV=1	2	1	1	10.8	10.8	13.057	120	120;113	0	11.108	648960000
A0A0B4J1H6	A0A0B4J1H6		Igkv2-137	tr|A0A0B4J1H6|A0A0B4J1H6_MOUSE Immunoglobulin kappa chain variable 2-137 (Fragment) OS=Mus musculus OX=10090 GN=Igkv2-137 PE=4 SV=1	1	8	2	48.3	25.8	13.131	120	120	0	323.31	294290000000
A0A075B5P1	A0A075B5P1		Igkv3-1	tr|A0A075B5P1|A0A075B5P1_MOUSE Immunoglobulin kappa variable 3-1 (Fragment) OS=Mus musculus OX=10090 GN=Igkv3-1 PE=1 SV=7	1	2	1	18.5	13.4	12.972	119	119	0.0070922	5.7486	146890000
P01663;P01662;A0A075B5N8;A0A0G2JGN0;P01661	P01663;P01662;A0A075B5N8;A0A0G2JGN0;P01661	Ig kappa chain V-III region PC 4050;Ig kappa chain V-III region ABPC 22/PC 9245;Ig kappa chain V-III region MOPC 63	Igkv3-10	sp|P01663|KV3AB_MOUSE Ig kappa chain V-III region PC 4050 OS=Mus musculus OX=10090 PE=1 SV=1;sp|P01662|KV3AA_MOUSE Ig kappa chain V-III region ABPC 22/PC 9245 OS=Mus musculus OX=10090 PE=1 SV=1;tr|A0A075B5N8|A0A075B5N8_MOUSE Immunoglobulin kappa variable 3	5	4	1	58.6	16.2	12.005	111	111;111;118;119;131	0	75.06	373910000
P03977;P01656;P01654;P01655;A0A075B5P0	P03977;P01656;P01654;P01655;A0A075B5P0	Ig kappa chain V-III region 50S10.1;Ig kappa chain V-III region MOPC 70;Ig kappa chain V-III region PC 2880/PC 1229;Ig kappa chain V-III region PC 7132	Igkv3-2	sp|P03977|KV3A4_MOUSE Ig kappa chain V-III region 50S10.1 OS=Mus musculus OX=10090 PE=1 SV=1;sp|P01656|KV3A3_MOUSE Ig kappa chain V-III region MOPC 70 OS=Mus musculus OX=10090 PE=1 SV=1;sp|P01654|KV3A1_MOUSE Ig kappa chain V-III region PC 2880/PC 1229 OS=M	5	3	1	36	14.4	12.042	111	111;111;111;112;119	0	31.338	451680000
A0A075B5N9;A0A0G2JE31;P01674;P01673;P01659;REV__Q8VCM2;P01669;P01667;P01658	A0A075B5N9;A0A0G2JE31;P01674;P01673;P01659	Ig kappa chain V-III region PC 2154;Ig kappa chain V-III region PC 2485/PC 4039;Ig kappa chain V-III region TEPC 124	Igkv3-7	tr|A0A075B5N9|A0A075B5N9_MOUSE Immunoglobulin kappa variable 3-7 OS=Mus musculus OX=10090 GN=Igkv3-7 PE=4 SV=7;tr|A0A0G2JE31|A0A0G2JE31_MOUSE Immunoglobulin kappa variable 3-7 (Fragment) OS=Mus musculus OX=10090 GN=Igkv3-7 PE=4 SV=4;sp|P01674|KV3AM_MOUSE I	9	3	1	36.4	12.1	10.856	99	99;119;108;111;112;349;111;111;132	0	19.645	858030000
A0A075B677;A0A0G2JFC6	A0A075B677;A0A0G2JFC6		Igkv4-53	tr|A0A075B677|A0A075B677_MOUSE Immunoglobulin kappa variable 4-53 OS=Mus musculus OX=10090 GN=Igkv4-53 PE=1 SV=1;tr|A0A0G2JFC6|A0A0G2JFC6_MOUSE Immunoglobulin kappa variable 4-53 (Fragment) OS=Mus musculus OX=10090 GN=Igkv4-53 PE=1 SV=1	2	2	2	41.2	41.2	10.366	97	97;119	0	39.747	225730000
A0A0B4J1I9;P04945	A0A0B4J1I9;P04945	Ig kappa chain V-VI region NQ2-6.1	Igkv4-55	tr|A0A0B4J1I9|A0A0B4J1I9_MOUSE Immunoglobulin kappa variable 4-55 (Fragment) OS=Mus musculus OX=10090 GN=Igkv4-55 PE=1 SV=1;sp|P04945|KV6AB_MOUSE Ig kappa chain V-VI region NQ2-6.1 OS=Mus musculus OX=10090 PE=2 SV=1	2	2	1	27.4	13.7	12.736	117	117;108	0	24.449	838580000
A0A0A6YYE7;A0A0B4J1I4;A0A0B4J1I3;A0A0A6YYE5;A0A075B5M4;A0A075B5L8	A0A0A6YYE7		Igkv4-57	tr|A0A0A6YYE7|A0A0A6YYE7_MOUSE Immunoglobulin kappa variable 4-57 (Fragment) OS=Mus musculus OX=10090 GN=Igkv4-57 PE=4 SV=2	6	3	2	39.3	25.6	12.689	117	117;117;119;119;119;119	0	65.495	1675100000
A0A075B5M3;A0A0G2JGI6;P01680;A0A075B5M2;A0A0G2JH00;A0A075B5L2	A0A075B5M3;A0A0G2JGI6;P01680;A0A075B5M2;A0A0G2JH00;A0A075B5L2	Ig kappa chain V-IV region S107B	Igkv4-58;Igkv4-61;Igkv4-91	tr|A0A075B5M3|A0A075B5M3_MOUSE Immunoglobulin kappa variable 4-58 OS=Mus musculus OX=10090 GN=Igkv4-58 PE=1 SV=1;tr|A0A0G2JGI6|A0A0G2JGI6_MOUSE Immunoglobulin kappa variable 4-58 (Fragment) OS=Mus musculus OX=10090 GN=Igkv4-58 PE=1 SV=1;sp|P01680|KV4A1_MOU	6	2	2	22.7	22.7	10.293	97	97;119;129;94;117;119	0	23.222	983610000
A0A075B5M1	A0A075B5M1		Igkv4-63	tr|A0A075B5M1|A0A075B5M1_MOUSE Immunoglobulin kappa variable 4-63 OS=Mus musculus OX=10090 GN=Igkv4-63 PE=1 SV=1	1	1	1	18.9	18.9	10.157	95	95	0.0070423	5.7398	23812000
A0A075B5M7;A0A0G2JDV4;A0A0B4J1J2;A0A0B4J1J1	A0A075B5M7;A0A0G2JDV4;A0A0B4J1J2;A0A0B4J1J1		Igkv5-39;Igkv5-43;Igkv5-45	tr|A0A075B5M7|A0A075B5M7_MOUSE Immunoglobulin kappa variable 5-39 OS=Mus musculus OX=10090 GN=Igkv5-39 PE=1 SV=7;tr|A0A0G2JDV4|A0A0G2JDV4_MOUSE Immunoglobulin kappa variable 5-39 (Fragment) OS=Mus musculus OX=10090 GN=Igkv5-39 PE=1 SV=4;tr|A0A0B4J1J2|A0A0B	4	2	2	28.4	28.4	10.345	95	95;115;115;115	0	32.325	1334400000
A0A075B5N7;A0A0G2JGY3	A0A075B5N7;A0A0G2JGY3		Igkv6-13	tr|A0A075B5N7|A0A075B5N7_MOUSE Immunoglobulin kappa variable 6-13 OS=Mus musculus OX=10090 GN=Igkv6-13 PE=1 SV=7;tr|A0A0G2JGY3|A0A0G2JGY3_MOUSE Immunoglobulin kappa variable 6-13 (Fragment) OS=Mus musculus OX=10090 GN=Igkv6-13 PE=1 SV=4	2	3	2	34.7	18.9	10.44	95	95;119	0	13.988	290840000
A0A0G2JGT0;A0A075B5N6;A0A0G2JDG9	A0A0G2JGT0;A0A075B5N6;A0A0G2JDG9		Igkv8-16	tr|A0A0G2JGT0|A0A0G2JGT0_MOUSE Predicted gene 43218 (Fragment) OS=Mus musculus OX=10090 GN=Gm43218 PE=4 SV=4;tr|A0A075B5N6|A0A075B5N6_MOUSE Immunoglobulin kappa variable 8-16 OS=Mus musculus OX=10090 GN=Igkv8-16 PE=4 SV=7;tr|A0A0G2JDG9|A0A0G2JDG9_MOUSE Imm	3	1	1	10.5	10.5	12.725	114	114;120;121	0	6.1337	197030000
A0A075B5N4;A0A0G2JF28;A0A140T8P7;A0A0G2JFN8	A0A075B5N4;A0A0G2JF28;A0A140T8P7		Igkv8-27	tr|A0A075B5N4|A0A075B5N4_MOUSE Immunoglobulin kappa chain variable 8-27 OS=Mus musculus OX=10090 GN=Igkv8-27 PE=4 SV=1;tr|A0A0G2JF28|A0A0G2JF28_MOUSE Immunoglobulin kappa chain variable 8-27 (Fragment) OS=Mus musculus OX=10090 GN=Igkv8-27 PE=4 SV=1;tr|A0A1	4	3	1	36	12	10.976	100	100;120;120;121	0	7.0495	152320000
A0A075B5N3;A0A0G2JE47	A0A075B5N3;A0A0G2JE47		Igkv8-28	tr|A0A075B5N3|A0A075B5N3_MOUSE Immunoglobulin kappa variable 8-28 OS=Mus musculus OX=10090 GN=Igkv8-28 PE=1 SV=7;tr|A0A0G2JE47|A0A0G2JE47_MOUSE Immunoglobulin kappa variable 8-28 (Fragment) OS=Mus musculus OX=10090 GN=Igkv8-28 PE=1 SV=4	2	1	1	8.9	8.9	10.903	101	101;121	0	9.5724	119580000
A0A075B5K2;A0A0G2JDR3	A0A075B5K2;A0A0G2JDR3		Igkv9-124	tr|A0A075B5K2|A0A075B5K2_MOUSE Immunoglobulin kappa chain variable 9-124 OS=Mus musculus OX=10090 GN=Igkv9-124 PE=1 SV=7;tr|A0A0G2JDR3|A0A0G2JDR3_MOUSE Immunoglobulin kappa chain variable 9-124 (Fragment) OS=Mus musculus OX=10090 GN=Igkv9-124 PE=1 SV=4	2	3	3	56.8	56.8	10.419	95	95;117	0	109.57	1103100000
Q99JC1;A0A0G2JGQ8;P01845;P01844	Q99JC1;A0A0G2JGQ8;P01845;P01844	Ig lambda-3 chain C region;Ig lambda-2 chain C region	Iglc3;Iglc2	tr|Q99JC1|Q99JC1_MOUSE Ig lambda-2 chain C region (Fragment) OS=Mus musculus OX=10090 GN=Iglc2 PE=1 SV=1;tr|A0A0G2JGQ8|A0A0G2JGQ8_MOUSE Ig lambda-3 chain C region (Fragment) OS=Mus musculus OX=10090 GN=Iglc3 PE=1 SV=1;sp|P01845|LAC3_MOUSE Ig lambda-3 chain	4	1	1	17.1	17.1	11.311	105	105;105;104;104	0	41.436	568500000
A0A075B663;P01723;P01727	A0A075B663;P01723;P01727	Ig lambda-1 chain V region;Ig lambda-1 chain V region S43	Iglv1	tr|A0A075B663|A0A075B663_MOUSE Immunoglobulin lambda variable 1 (Fragment) OS=Mus musculus OX=10090 GN=Iglv1 PE=4 SV=1;sp|P01723|LV1A_MOUSE Ig lambda-1 chain V region OS=Mus musculus OX=10090 PE=1 SV=2;sp|P01727|LV1E_MOUSE Ig lambda-1 chain V region S43 OS	3	1	1	28.2	28.2	12.312	117	117;117;129	0	15.214	98145000
A0A075B664;P01728	A0A075B664;P01728	Ig lambda-2 chain V region	Iglv2	tr|A0A075B664|A0A075B664_MOUSE Immunoglobulin lambda variable 2 OS=Mus musculus OX=10090 GN=Iglv2 PE=1 SV=1;sp|P01728|LV2A_MOUSE Ig lambda-2 chain V region OS=Mus musculus OX=10090 PE=3 SV=1	2	1	1	28.4	28.4	12.165	116	116;117	0	14.743	89365000
K3W4P2;A0A0G2JH17;Q6P4S8	K3W4P2;A0A0G2JH17;Q6P4S8	Integrator complex subunit 1	Ints1	tr|K3W4P2|K3W4P2_MOUSE Integrator complex subunit 1 OS=Mus musculus OX=10090 GN=Ints1 PE=1 SV=2;tr|A0A0G2JH17|A0A0G2JH17_MOUSE Integrator complex subunit 1 OS=Mus musculus OX=10090 GN=Ints1 PE=1 SV=1;sp|Q6P4S8|INT1_MOUSE Integrator complex subunit 1 OS=Mus	3	1	1	0.5	0.5	247.71	2220	2220;2222;2195	0	6.6342	0
Q9CXI3	Q9CXI3	DBH-like monooxygenase protein 1	Moxd1	sp|Q9CXI3|MOXD1_MOUSE DBH-like monooxygenase protein 1 OS=Mus musculus OX=10090 GN=Moxd1 PE=1 SV=1	1	1	1	2.8	2.8	69.677	613	613	0	6.0913	86722000
Q9D1N9	Q9D1N9	39S ribosomal protein L21, mitochondrial	Mrpl21	sp|Q9D1N9|RM21_MOUSE 39S ribosomal protein L21, mitochondrial OS=Mus musculus OX=10090 GN=Mrpl21 PE=1 SV=1	1	1	1	5.7	5.7	23.366	209	209	0	5.8384	0
F6ZZB1;F6VTL9;A0A0G2JFQ4;E9Q9L6;Q6ZQA0	F6ZZB1;F6VTL9;A0A0G2JFQ4;E9Q9L6;Q6ZQA0	Neurobeachin-like protein 2	Nbeal2	tr|F6ZZB1|F6ZZB1_MOUSE Neurobeachin-like protein 2 (Fragment) OS=Mus musculus OX=10090 GN=Nbeal2 PE=1 SV=1;tr|F6VTL9|F6VTL9_MOUSE Neurobeachin-like protein 2 (Fragment) OS=Mus musculus OX=10090 GN=Nbeal2 PE=1 SV=1;tr|A0A0G2JFQ4|A0A0G2JFQ4_MOUSE Neurobeachi	5	1	1	0.6	0.6	119.54	1073	1073;2032;2716;2750;2742	0	8.2649	718710000
A0A087WP62;A0A0R4J2C7;Q8VD65	A0A087WP62;A0A0R4J2C7;Q8VD65	Phosphoinositide 3-kinase regulatory subunit 4	Pik3r4	tr|A0A087WP62|A0A087WP62_MOUSE Phosphoinositide 3-kinase regulatory subunit 4 (Fragment) OS=Mus musculus OX=10090 GN=Pik3r4 PE=1 SV=1;tr|A0A0R4J2C7|A0A0R4J2C7_MOUSE Phosphoinositide 3-kinase regulatory subunit 4 OS=Mus musculus OX=10090 GN=Pik3r4 PE=1 SV=1	3	1	1	8	8	20.029	174	174;305;1358	0	5.9759	0
Q9QZH3	Q9QZH3	Peptidyl-prolyl cis-trans isomerase E	Ppie	sp|Q9QZH3|PPIE_MOUSE Peptidyl-prolyl cis-trans isomerase E OS=Mus musculus OX=10090 GN=Ppie PE=1 SV=2	1	1	1	2	2	33.448	301	301	0	6.9142	0
Q9Z1R9	Q9Z1R9		Prss1	tr|Q9Z1R9|Q9Z1R9_MOUSE Protease, serine 1 (trypsin 1) OS=Mus musculus OX=10090 GN=Prss1 PE=1 SV=1	1	1	1	8.1	8.1	26.134	246	246	0	19.881	43660000000
A0A2R8VHN4;P27659	A0A2R8VHN4;P27659	60S ribosomal protein L3	Rpl3	tr|A0A2R8VHN4|A0A2R8VHN4_MOUSE 60S ribosomal protein L3 (Fragment) OS=Mus musculus OX=10090 GN=Rpl3 PE=1 SV=1;sp|P27659|RL3_MOUSE 60S ribosomal protein L3 OS=Mus musculus OX=10090 GN=Rpl3 PE=1 SV=3	2	1	1	11.2	11.2	15.254	134	134;403	0	5.9726	121010000
A0A0R4J262;Q8K136	A0A0R4J262;Q8K136	Sodium channel modifier 1	Scnm1	tr|A0A0R4J262|A0A0R4J262_MOUSE Sodium channel modifier 1 OS=Mus musculus OX=10090 GN=Scnm1 PE=1 SV=1;sp|Q8K136|SCNM1_MOUSE Sodium channel modifier 1 OS=Mus musculus OX=10090 GN=Scnm1 PE=1 SV=1	2	1	1	10.8	10.8	20.788	186	186;229	0	6.2797	64511000
F6T941;E9PWE3;E9PWE5;E9PWE4;E9PVV2;A0A0R4J011;E9PVV1;A0A0R4J014;E9PWE2;P15806	F6T941;E9PWE3;E9PWE5;E9PWE4;E9PVV2;A0A0R4J011;E9PVV1;A0A0R4J014;E9PWE2;P15806	Transcription factor E2-alpha	Tcf3	tr|F6T941|F6T941_MOUSE Transcription factor E2-alpha (Fragment) OS=Mus musculus OX=10090 GN=Tcf3 PE=1 SV=1;tr|E9PWE3|E9PWE3_MOUSE Transcription factor E2-alpha OS=Mus musculus OX=10090 GN=Tcf3 PE=1 SV=1;tr|E9PWE5|E9PWE5_MOUSE Transcription factor E2-alpha	10	1	1	1.7	1.7	66.095	638	638;645;648;648;649;649;650;652;653;651	0	5.8827	0
B8JJG9;B8JJG7;B8JJG8;Q9Z1A1	B8JJG9;B8JJG7;B8JJG8;Q9Z1A1		Tfg	tr|B8JJG9|B8JJG9_MOUSE Trk-fused gene (Fragment) OS=Mus musculus OX=10090 GN=Tfg PE=1 SV=1;tr|B8JJG7|B8JJG7_MOUSE Trk-fused gene (Fragment) OS=Mus musculus OX=10090 GN=Tfg PE=1 SV=1;tr|B8JJG8|B8JJG8_MOUSE Trk-fused gene (Fragment) OS=Mus musculus OX=10090	4	1	1	22.5	22.5	10.233	89	89;103;131;397	0	6.1134	172680000
P68373;P68369;P05213;A0A2R8VHF3;A0A0A0MQA5;P68368;Q9JJZ2;P05214	P68373;P68369;P05213;A0A2R8VHF3;A0A0A0MQA5;P68368;Q9JJZ2;P05214	Tubulin alpha-1C chain;Tubulin alpha-1A chain;Tubulin alpha-1B chain;Tubulin alpha-4A chain;Tubulin alpha-8 chain;Tubulin alpha-3 chain	Tuba1c;Tuba1a;Tuba1b;Tuba4a;Tuba8;Tuba3a	sp|P68373|TBA1C_MOUSE Tubulin alpha-1C chain OS=Mus musculus OX=10090 GN=Tuba1c PE=1 SV=1;sp|P68369|TBA1A_MOUSE Tubulin alpha-1A chain OS=Mus musculus OX=10090 GN=Tuba1a PE=1 SV=1;sp|P05213|TBA1B_MOUSE Tubulin alpha-1B chain OS=Mus musculus OX=10090 GN=Tub	8	2	2	7.3	7.3	49.909	449	449;451;451;267;477;448;449;450	0	17.846	134580000
P99024;P68372;Q9CWF2;Q7TMM9;Q922F4;Q9ERD7;G3UZR1;Q9D6F9;A2AQ07	P99024;P68372;Q9CWF2;Q7TMM9;Q922F4;Q9ERD7;G3UZR1;Q9D6F9	Tubulin beta-5 chain;Tubulin beta-4B chain;Tubulin beta-2B chain;Tubulin beta-2A chain;Tubulin beta-6 chain;Tubulin beta-3 chain;Tubulin beta-4A chain	Tubb5;Tubb4b;Tubb2b;Tubb2a;Tubb6;Tubb3;Tubb4a	sp|P99024|TBB5_MOUSE Tubulin beta-5 chain OS=Mus musculus OX=10090 GN=Tubb5 PE=1 SV=1;sp|P68372|TBB4B_MOUSE Tubulin beta-4B chain OS=Mus musculus OX=10090 GN=Tubb4b PE=1 SV=1;sp|Q9CWF2|TBB2B_MOUSE Tubulin beta-2B chain OS=Mus musculus OX=10090 GN=Tubb2b PE	9	4	4	8.6	8.6	49.67	444	444;445;445;445;447;450;66;444;451	0	50.687	154780000
A0A1W2P7C0;Q61636;E9Q6R7	A0A1W2P7C0;Q61636;E9Q6R7		Utrn	tr|A0A1W2P7C0|A0A1W2P7C0_MOUSE Utrophin OS=Mus musculus OX=10090 GN=Utrn PE=1 SV=1;tr|Q61636|Q61636_MOUSE G-utrophin (Predicted protein) OS=Mus musculus OX=10090 GN=Utrn PE=1 SV=1;tr|E9Q6R7|E9Q6R7_MOUSE Utrophin OS=Mus musculus OX=10090 GN=Utrn PE=1 SV=1	3	1	1	0.6	0.6	109.52	956	956;987;3430	0	6.2007	903630000
D3YXF4;D3YXN6;A0A2I3BQ03;P63101	D3YXF4;D3YXN6;A0A2I3BQ03;P63101	14-3-3 protein zeta/delta	Ywhaz	tr|D3YXF4|D3YXF4_MOUSE 14-3-3 protein zeta/delta (Fragment) OS=Mus musculus OX=10090 GN=Ywhaz PE=1 SV=8;tr|D3YXN6|D3YXN6_MOUSE 14-3-3 protein zeta/delta (Fragment) OS=Mus musculus OX=10090 GN=Ywhaz PE=1 SV=1;tr|A0A2I3BQ03|A0A2I3BQ03_MOUSE 14-3-3 protein ze	4	1	1	31.8	31.8	5.0016	44	44;88;166;245	0	81.757	66429000
Q3UQ17	Q3UQ17		Zbtb16	tr|Q3UQ17|Q3UQ17_MOUSE Zinc finger and BTB domain-containing 16 OS=Mus musculus OX=10090 GN=Zbtb16 PE=1 SV=1	1	1	1	1.9	1.9	74.202	673	673	0	5.8813	65278000
P01837;A0A5H1ZRK8	P01837;A0A5H1ZRK8	Ig kappa chain C region		sp|P01837|IGKC_MOUSE Immunoglobulin kappa constant OS=Mus musculus OX=10090 GN=Igkc PE=1 SV=2;tr|A0A5H1ZRK8|A0A5H1ZRK8_MOUSE Immunoglobulin kappa constant (Fragment) OS=Mus musculus OX=10090 GN=Igkc PE=1 SV=1	2	17	17	100	100	11.934	107	107;107	0	323.31	141320000000
A0A0G2JE99;P01843	A0A0G2JE99;P01843	Ig lambda-1 chain C region		tr|A0A0G2JE99|A0A0G2JE99_MOUSE Immunoglobulin lambda constant 1 (Fragment) OS=Mus musculus OX=10090 GN=Iglc1 PE=4 SV=1;sp|P01843|LAC1_MOUSE Ig lambda-1 chain C region OS=Mus musculus OX=10090 PE=1 SV=1	2	3	3	50	50	11.575	106	106;105	0	245	2187900000
P01631	P01631	Ig kappa chain V-II region 26-10		sp|P01631|KV2A7_MOUSE Ig kappa chain V-II region 26-10 OS=Mus musculus OX=10090 PE=1 SV=1	1	5	1	42.5	21.2	12.273	113	113	0	218.43	4990600000
P01670;P01671;A0A140T8P0;P01672	P01670;P01671;A0A140T8P0;P01672	Ig kappa chain V-III region PC 6684;Ig kappa chain V-III region PC 7175;Ig kappa chain V-III region PC 7940		sp|P01670|KV3AI_MOUSE Ig kappa chain V-III region PC 6684 OS=Mus musculus OX=10090 PE=1 SV=1;sp|P01671|KV3AJ_MOUSE Ig kappa chain V-III region PC 7175 OS=Mus musculus OX=10090 PE=1 SV=1;tr|A0A140T8P0|A0A140T8P0_MOUSE Immunoglobulin kappa variable 3-12 (Fra	4	5	1	73.9	27.9	12.039	111	111;111;119;111	0	161.26	2142700000
P01645;P01644;P01647;P01646;A0A140T8M1;P01648;P04946	P01645;P01644;P01647;P01646;A0A140T8M1;P01648	Ig kappa chain V-V region HP 93G7;Ig kappa chain V-V region HP R16.7;Ig kappa chain V-V region HP 124E1;Ig kappa chain V-V region HP 123E6;Ig kappa chain V-V region HP 91A3		sp|P01645|KV5AC_MOUSE Ig kappa chain V-V region HP 93G7 OS=Mus musculus OX=10090 PE=1 SV=1;sp|P01644|KV5AB_MOUSE Ig kappa chain V-V region HP R16.7 OS=Mus musculus OX=10090 PE=1 SV=1;sp|P01647|KV5AE_MOUSE Ig kappa chain V-V region HP 124E1 OS=Mus musculus	7	4	2	53.7	26.9	11.954	108	108;108;108;108;115;108;108	0	148.42	861230000
A0A0G2JDE1	A0A0G2JDE1			tr|A0A0G2JDE1|A0A0G2JDE1_MOUSE Immunoglobulin heavy variable V8-12 (Fragment) OS=Mus musculus OX=10090 GN=Ighv8-12 PE=4 SV=1	1	1	1	13.4	13.4	13.263	119	119	0	63.224	143290000
A0A140T8M3	A0A140T8M3			tr|A0A140T8M3|A0A140T8M3_MOUSE Immunoglobulin kappa chain variable 8-30 (Fragment) OS=Mus musculus OX=10090 GN=Igkv8-30 PE=4 SV=2	1	3	1	29.8	9.9	13.335	121	121	0	45.686	618550000
P01635	P01635	Ig kappa chain V-V region K2		sp|P01635|KV5A3_MOUSE Ig kappa chain V-V region K2 (Fragment) OS=Mus musculus OX=10090 PE=1 SV=1	1	3	1	33	13	12.581	115	115	0	43.608	2602000000
A0A140T8M5	A0A140T8M5			tr|A0A140T8M5|A0A140T8M5_MOUSE Immunoglobulin kappa variable 6-15 (Fragment) OS=Mus musculus OX=10090 GN=Igkv6-15 PE=1 SV=2	1	3	3	39.1	39.1	12.757	115	115	0	43.386	562940000
A0A140T8P6	A0A140T8P6			tr|A0A140T8P6|A0A140T8P6_MOUSE Immunoglobulin kappa variable 12-46 (Fragment) OS=Mus musculus OX=10090 GN=Igkv12-46 PE=1 SV=2	1	2	1	27.8	16.5	12.562	115	115	0	32.483	368540000
A0A140T8N5;A0A140T8N7	A0A140T8N5;A0A140T8N7			tr|A0A140T8N5|A0A140T8N5_MOUSE Immunoglobulin kappa variable 6-23 (Fragment) OS=Mus musculus OX=10090 GN=Igkv6-23 PE=4 SV=2;tr|A0A140T8N7|A0A140T8N7_MOUSE Immunoglobulin kappa chain variable 6-25 (Fragment) OS=Mus musculus OX=10090 GN=Igkv6-25 PE=4 SV=2	2	3	1	39.1	18.3	12.787	115	115;115	0	32.316	432670000
A0A140T8N9	A0A140T8N9			tr|A0A140T8N9|A0A140T8N9_MOUSE Immunoglobulin kappa variable 6-32 (Fragment) OS=Mus musculus OX=10090 GN=Igkv6-32 PE=4 SV=2	1	3	3	33.9	33.9	12.656	115	115	0	31.231	570400000
A0A140T8M2	A0A140T8M2			tr|A0A140T8M2|A0A140T8M2_MOUSE Immunoglobulin kappa variable 12-44 (Fragment) OS=Mus musculus OX=10090 GN=Igkv12-44 PE=4 SV=2	1	3	1	27.8	7.8	12.557	115	115	0	19.676	2300900000
A0A140T8P9;P01638;P01637;A0A075B5K0	A0A140T8P9;P01638;P01637	Ig kappa chain V-V region L6;Ig kappa chain V-V region T1		tr|A0A140T8P9|A0A140T8P9_MOUSE Immunoglobulin kappa variable 14-111 (Fragment) OS=Mus musculus OX=10090 GN=Igkv14-111 PE=4 SV=2;sp|P01638|KV5A6_MOUSE Ig kappa chain V-V region L6 (Fragment) OS=Mus musculus OX=10090 PE=4 SV=1;sp|P01637|KV5A5_MOUSE Ig kappa	4	3	3	35	35	13.232	117	117;115;128;117	0	19.194	508010000
P01790;P01789;P01794;P01793;P01792;P01791;P01788;P01787;P01786	P01790;P01789;P01794;P01793;P01792;P01791;P01788;P01787;P01786	Ig heavy chain V region M511;Ig heavy chain V region M603;Ig heavy chain V region HPCG14;Ig heavy chain V region HPCG13;Ig heavy chain V region HPCG8;Ig heavy chain V region HPCM6;Ig heavy chain V region H8;Ig heavy chain V regions TEPC 15/S107/HPCM1/HPCM2/HPCM3;Ig heavy chain V region MOPC 47A		sp|P01790|HVM21_MOUSE Ig heavy chain V region M511 OS=Mus musculus OX=10090 PE=1 SV=1;sp|P01789|HVM20_MOUSE Ig heavy chain V region M603 OS=Mus musculus OX=10090 PE=1 SV=1;sp|P01794|HVM25_MOUSE Ig heavy chain V region HPCG14 OS=Mus musculus OX=10090 PE=1 S	9	2	1	22.1	13.1	13.652	122	122;122;123;123;123;123;123;123;117	0	16.355	521650000
A0A140T8P5	A0A140T8P5			tr|A0A140T8P5|A0A140T8P5_MOUSE Immunoglobulin kappa chain variable 8-24 (Fragment) OS=Mus musculus OX=10090 GN=Igkv8-24 PE=4 SV=2	1	3	2	29.8	17.4	13.264	121	121	0	14.182	105750000
P01630	P01630	Ig kappa chain V-II region 7S34.1		sp|P01630|KV2A6_MOUSE Ig kappa chain V-II region 7S34.1 OS=Mus musculus OX=10090 PE=1 SV=1	1	7	2	69.9	46	12.496	113	113	0	13.136	518700000
P01679;P01678;P01677;P01676;P01675	P01679;P01678;P01677;P01676;P01675	Ig kappa chain V-VI region J539;Ig kappa chain V-VI region SAPC 10;Ig kappa chain V-VI region TEPC 601/TEPC 191;Ig kappa chain V-VI region XRPC 24;Ig kappa chain V-VI region XRPC 44		sp|P01679|KV6A5_MOUSE Ig kappa chain V-VI region J539 OS=Mus musculus OX=10090 PE=1 SV=1;sp|P01678|KV6A4_MOUSE Ig kappa chain V-VI region SAPC 10 OS=Mus musculus OX=10090 PE=1 SV=1;sp|P01677|KV6A3_MOUSE Ig kappa chain V-VI region TEPC 601/TEPC 191 OS=Mus m	5	1	1	16.8	16.8	11.502	107	107;107;107;107;107	0	11.414	63475000
P18528	P18528	Ig heavy chain V region 6.96		sp|P18528|HVM57_MOUSE Ig heavy chain V region 6.96 OS=Mus musculus OX=10090 PE=4 SV=1	1	2	1	30.6	19.4	11.007	98	98	0	11.155	138830000
P01668;P01666;P01665;P01664;A0A140T8Q4;A0A140T8Q0	P01668;P01666;P01665;P01664;A0A140T8Q4;A0A140T8Q0	Ig kappa chain V-III region PC 7210;Ig kappa chain V-III region PC 7183;Ig kappa chain V-III region PC 7043;Ig kappa chain V-III region CBPC 101		sp|P01668|KV3AG_MOUSE Ig kappa chain V-III region PC 7210 OS=Mus musculus OX=10090 PE=1 SV=1;sp|P01666|KV3AE_MOUSE Ig kappa chain V-III region PC 7183 OS=Mus musculus OX=10090 PE=1 SV=1;sp|P01665|KV3AD_MOUSE Ig kappa chain V-III region PC 7043 OS=Mus muscu	6	2	1	30.9	14.5	11.95	110	110;111;111;111;119;119	0	9.4444	348050000
P01806;P01810;P01808;P01807;P01811	P01806;P01810;P01808;P01807;P01811	Ig heavy chain V region 441;Ig heavy chain V region J539;Ig heavy chain V region T601;Ig heavy chain V region X44;Ig heavy chain V region UPC10		sp|P01806|HVM36_MOUSE Ig heavy chain V region 441 OS=Mus musculus OX=10090 PE=4 SV=1;sp|P01810|HVM40_MOUSE Ig heavy chain V region J539 OS=Mus musculus OX=10090 PE=1 SV=1;sp|P01808|HVM38_MOUSE Ig heavy chain V region T601 OS=Mus musculus OX=10090 PE=1 SV=1	5	2	1	23.3	13.8	12.911	116	116;119;119;119;117	0	9.1913	481390000
P01643;A0A075B5L0;A0A075B5L1;P01649	P01643	Ig kappa chain V-V region MOPC 173		sp|P01643|KV5AA_MOUSE Ig kappa chain V-V region MOPC 173 OS=Mus musculus OX=10090 PE=1 SV=1	4	3	1	41.7	14.8	11.217	108	108;95;115;108	0	8.789	85659000
A0A140T8P4	A0A140T8P4			tr|A0A140T8P4|A0A140T8P4_MOUSE Immunoglobulin kappa variable 3-9 (Fragment) OS=Mus musculus OX=10090 GN=Igkv3-9 PE=4 SV=2	1	1	1	9.2	9.2	12.917	119	119	0	8.7545	193060000
A0A140T8M4	A0A140T8M4			tr|A0A140T8M4|A0A140T8M4_MOUSE Immunoglobulin kappa variable 8-19 OS=Mus musculus OX=10090 GN=Igkv8-19 PE=1 SV=2	1	2	1	26.7	17.8	11.116	101	101	0	8.189	57528000
P01636	P01636	Ig kappa chain V-V region MOPC 149		sp|P01636|KV5A4_MOUSE Ig kappa chain V-V region MOPC 149 OS=Mus musculus OX=10090 PE=1 SV=1	1	2	1	21.3	9.3	12.03	108	108	0	6.4339	92746000
A0A140T8P1	A0A140T8P1			tr|A0A140T8P1|A0A140T8P1_MOUSE Immunoglobulin kappa variable 6-14 (Fragment) OS=Mus musculus OX=10090 GN=Igkv6-14 PE=4 SV=2	1	2	1	20.9	7.8	12.848	115	115	0	6.1862	33424000
A0A140T8P3	A0A140T8P3			tr|A0A140T8P3|A0A140T8P3_MOUSE Immunoglobulin kappa chain variable 15-103 (Fragment) OS=Mus musculus OX=10090 GN=Igkv15-103 PE=4 SV=2	1	1	1	9.6	9.6	12.547	115	115	0	6.0139	717510000
P84750	P84750	Ig kappa chain V region Mem5		sp|P84750|KVM5_MOUSE Ig kappa chain V region Mem5 (Fragment) OS=Mus musculus OX=10090 PE=1 SV=1	1	1	1	11.6	11.6	13.251	121	121	0	5.8169	200660000
A0A140T8N8	A0A140T8N8			tr|A0A140T8N8|A0A140T8N8_MOUSE Immunoglobulin kappa variable 9-123 (Fragment) OS=Mus musculus OX=10090 GN=Igkv9-123 PE=4 SV=2	1	1	1	13.7	13.7	12.815	117	117	0	5.8009	97574000
P01657;A0A075B5N2;A0A140T8P2;A0A0G2JEI6;A0A075B5N1;A0A0G2JDJ8;P01632;P01634	P01657	Ig kappa chain V-III region PC 2413		sp|P01657|KV3A5_MOUSE Ig kappa chain V-III region PC 2413 OS=Mus musculus OX=10090 PE=1 SV=1	8	3	1	29.7	8.1	11.949	111	111;114;115;115;120;121;114;136	0.006993	5.7148	197970000
