# Supplementary material for: iASPP regulates neurite development by interacting with Spectrin proteins
Source: Front Mol Neurosci. 2023 May 22;16:1154770. doi: 10.3389/fnmol.2023.1154770 (PMC10240065; doi:10.3389/fnmol.2023.1154770)
Supplement: Supplementary file 6 [file Table_3.XLSX]

## Sheet: iASPP+PP1 Phospho (STY)
Proteins	Positions within proteins	Protein names	Gene names	Fasta headers	Score	Number of Phospho (STY)	Amino acid	Phospho (STY) Peptide	Position in peptide	Charge	Mass error [ppm]	Intensity
A0A087WQT2;A0A087WR93;A0A087WRG2;Q6NV83	37;115;97;97	U2 snRNP-associated SURP motif-containing protein	U2surp	tr|A0A087WQT2|A0A087WQT2_MOUSE U2 snRNP-associated SURP motif-containing protein (Fragment) OS=Mus musculus OX=10090 GN=U2surp PE=1 SV=6;tr|A0A087WR93|A0A087WR93_MOUSE U2 snRNP-associated SURP motif-containing protein (Fragment) OS=Mus musculus OX=10090 GN	43.512	1	S	T(0.5)LS(0.5)KKEQEELK	3	2	1.608	7440300
A0A0N4SWC1;A0A0N4SVE9;Q8BH31	6;6;6	Major facilitator superfamily domain-containing protein 8	Mfsd8	tr|A0A0N4SWC1|A0A0N4SWC1_MOUSE Major facilitator superfamily domain-containing protein 8 (Fragment) OS=Mus musculus OX=10090 GN=Mfsd8 PE=1 SV=1;tr|A0A0N4SVE9|A0A0N4SVE9_MOUSE Major facilitator superfamily domain-containing protein 8 OS=Mus musculus OX=1009	89.296	1	S	ANLGS(1)EAER	5	2	-2.0994	59316000
A0A0N4SVL0;Z4YKC4;A0A0R4J112;A2AMI2;Q80XI3;A2AMI6	450;274;285;267;267;277	Eukaryotic translation initiation factor 4 gamma 3	Eif4g3	tr|A0A0N4SVL0|A0A0N4SVL0_MOUSE Eukaryotic translation initiation factor 4 gamma 3 OS=Mus musculus OX=10090 GN=Eif4g3 PE=1 SV=1;tr|Z4YKC4|Z4YKC4_MOUSE Eukaryotic translation initiation factor 4 gamma 3 OS=Mus musculus OX=10090 GN=Eif4g3 PE=1 SV=1;tr|A0A0R4J	49.423		S	T(0.135)S(0.135)S(0.729)PT(0.001)SLPPLAR	3	2	-1.0707	18765000
E9PVC6;E9Q9E1;Q6NZJ6;E9PVC5;A0A0J9YUS5	1184;1224;1231;1225;934	Eukaryotic translation initiation factor 4 gamma 1	Eif4g1	tr|E9PVC6|E9PVC6_MOUSE Eukaryotic translation initiation factor 4 gamma 1 OS=Mus musculus OX=10090 GN=Eif4g1 PE=1 SV=1;tr|E9Q9E1|E9Q9E1_MOUSE Eukaryotic translation initiation factor 4 gamma 1 OS=Mus musculus OX=10090 GN=Eif4g1 PE=1 SV=1;sp|Q6NZJ6|IF4G1_MO	46.592	1	S	EAT(0.008)LPPVS(0.992)PPK	8	2	-0.92718	7966200
E9PVC6;E9Q9E1;Q6NZJ6;E9PVC5;A0A0J9YUS5	1140;1180;1187;1181;890	Eukaryotic translation initiation factor 4 gamma 1	Eif4g1	tr|E9PVC6|E9PVC6_MOUSE Eukaryotic translation initiation factor 4 gamma 1 OS=Mus musculus OX=10090 GN=Eif4g1 PE=1 SV=1;tr|E9Q9E1|E9Q9E1_MOUSE Eukaryotic translation initiation factor 4 gamma 1 OS=Mus musculus OX=10090 GN=Eif4g1 PE=1 SV=1;sp|Q6NZJ6|IF4G1_MO	57.96	1	S	S(0.877)FS(0.123)KEVEER	1	2	1.7878	6632400
E9PVC6;E9Q9E1;Q6NZJ6;E9PVC5;A0A0J9YUS5	1142;1182;1189;1183;892	Eukaryotic translation initiation factor 4 gamma 1	Eif4g1	tr|E9PVC6|E9PVC6_MOUSE Eukaryotic translation initiation factor 4 gamma 1 OS=Mus musculus OX=10090 GN=Eif4g1 PE=1 SV=1;tr|E9Q9E1|E9Q9E1_MOUSE Eukaryotic translation initiation factor 4 gamma 1 OS=Mus musculus OX=10090 GN=Eif4g1 PE=1 SV=1;sp|Q6NZJ6|IF4G1_MO	57.348	1	S	S(0.165)FS(0.835)KEVEER	3	2	-0.038981	9690200
E9Q0P2;Q7TSR6;Q9DBM0	54;180;181	ATP-binding cassette sub-family G member 8	Abcg8	tr|E9Q0P2|E9Q0P2_MOUSE ATP-binding cassette sub-family G member 8 OS=Mus musculus OX=10090 GN=Abcg8 PE=3 SV=1;tr|Q7TSR6|Q7TSR6_MOUSE ATP-binding cassette sub-family G member 8 OS=Mus musculus OX=10090 GN=Abcg8 PE=2 SV=1;sp|Q9DBM0|ABCG8_MOUSE ATP-binding ca	54.611	1	S	LPRT(0.001)FS(0.999)QAQR	6	2	-2.8411	110170000
E9QAS4;E9QAS5;Q6PDQ2;F6WR45	1515;1535;1528;415	Chromodomain-helicase-DNA-binding protein 4	Chd4	tr|E9QAS4|E9QAS4_MOUSE DNA helicase OS=Mus musculus OX=10090 GN=Chd4 PE=1 SV=1;tr|E9QAS5|E9QAS5_MOUSE DNA helicase OS=Mus musculus OX=10090 GN=Chd4 PE=1 SV=1;sp|Q6PDQ2|CHD4_MOUSE Chromodomain-helicase-DNA-binding protein 4 OS=Mus musculus OX=10090 GN=Chd4	40.002		S	MS(0.147)QPGS(0.766)PS(0.087)PK	6	2	-1.0261	2889800
K3W4R2;Q6URW6	1720;1720	Myosin-14	Myh14	tr|K3W4R2|K3W4R2_MOUSE Myosin-14 OS=Mus musculus OX=10090 GN=Myh14 PE=1 SV=1;sp|Q6URW6|MYH14_MOUSE Myosin-14 OS=Mus musculus OX=10090 GN=Myh14 PE=1 SV=1	56.563	1	S	LQEELAAS(1)DRAR	8	2	1.6641	28687000
P14873	614	Microtubule-associated protein 1B;MAP1B heavy chain;MAP1 light chain LC1	Map1b	sp|P14873|MAP1B_MOUSE Microtubule-associated protein 1B OS=Mus musculus OX=10090 GN=Map1b PE=1 SV=2	42.336	1	S	EEQS(1)PVKAEVAEK	4	2	0.43229	24226000
P14873	1260	Microtubule-associated protein 1B;MAP1B heavy chain;MAP1 light chain LC1	Map1b	sp|P14873|MAP1B_MOUSE Microtubule-associated protein 1B OS=Mus musculus OX=10090 GN=Map1b PE=1 SV=2	53.995	1	S	SPSLS(0.001)PS(0.005)PPS(0.993)PIEK	10	2	0.66789	18020000
P14873	1775	Microtubule-associated protein 1B;MAP1B heavy chain;MAP1 light chain LC1	Map1b	sp|P14873|MAP1B_MOUSE Microtubule-associated protein 1B OS=Mus musculus OX=10090 GN=Map1b PE=1 SV=2	41.401	1	S	VQS(0.008)LEGEKLS(0.992)PK	10	2	-0.20127	11941000
P58871;Z4YJL4	1131;469	182 kDa tankyrase-1-binding protein	Tnks1bp1	sp|P58871|TB182_MOUSE 182 kDa tankyrase-1-binding protein OS=Mus musculus OX=10090 GN=Tnks1bp1 PE=1 SV=2;tr|Z4YJL4|Z4YJL4_MOUSE 182 kDa tankyrase-1-binding protein OS=Mus musculus OX=10090 GN=Tnks1bp1 PE=1 SV=1	49.081	1	S	VS(0.001)GAGLS(0.814)PS(0.184)R	7	2	-1.0367	1221400
Q62261	2102	Spectrin beta chain, non-erythrocytic 1	Sptbn1	sp|Q62261|SPTB2_MOUSE Spectrin beta chain, non-erythrocytic 1 OS=Mus musculus OX=10090 GN=Sptbn1 PE=1 SV=2	84.687	1	S	RPPS(1)PDPNTK	4	2	0.45077	0
Q9D0F3	459	Protein ERGIC-53	Lman1	sp|Q9D0F3|LMAN1_MOUSE Protein ERGIC-53 OS=Mus musculus OX=10090 GN=Lman1 PE=1 SV=1	40.067		S	RDIDS(1)LAQR	5	3	-1.7761	4148000
Q9QXS1;E9Q3W4	4391;4086	Plectin	Plec	sp|Q9QXS1|PLEC_MOUSE Plectin OS=Mus musculus OX=10090 GN=Plec PE=1 SV=3;tr|E9Q3W4|E9Q3W4_MOUSE Plectin OS=Mus musculus OX=10090 GN=Plec PE=1 SV=1	60.209		S	S(0.347)S(0.347)S(0.296)VGS(0.008)S(0.001)SSYPISSAGPR	1	2	0.19243	0
Q9QXS1;E9Q3W4	4392;4087	Plectin	Plec	sp|Q9QXS1|PLEC_MOUSE Plectin OS=Mus musculus OX=10090 GN=Plec PE=1 SV=3;tr|E9Q3W4|E9Q3W4_MOUSE Plectin OS=Mus musculus OX=10090 GN=Plec PE=1 SV=1	60.209		S	S(0.347)S(0.347)S(0.296)VGS(0.008)S(0.001)SSYPISSAGPR	2	2	0.19243	0
A0A087WQT2;A0A087WR93;A0A087WRG2;Q6NV83	35;113;95;95	U2 snRNP-associated SURP motif-containing protein	U2surp	tr|A0A087WQT2|A0A087WQT2_MOUSE U2 snRNP-associated SURP motif-containing protein (Fragment) OS=Mus musculus OX=10090 GN=U2surp PE=1 SV=6;tr|A0A087WR93|A0A087WR93_MOUSE U2 snRNP-associated SURP motif-containing protein (Fragment) OS=Mus musculus OX=10090 GN	43.512	1	T	T(0.5)LS(0.5)KKEQEELK	1	2	1.608	7440300
Q66X01	83	NACHT, LRR and PYD domains-containing protein 9C	Nlrp9c	sp|Q66X01|NLR9C_MOUSE NACHT, LRR and PYD domains-containing protein 9C OS=Mus musculus OX=10090 GN=Nlrp9c PE=2 SV=1	43.246		T	DLS(0.019)T(0.981)MAQIER	4	2	4.6591	976100
Q8BKE5	287	Fibrinogen silencer-binding protein	Fsbp	sp|Q8BKE5|FSBP_MOUSE Fibrinogen silencer-binding protein OS=Mus musculus OX=10090 GN=Fsbp PE=2 SV=1	57.463		T	LKAT(1)RLR	4	2	-0.14197	21526000
A0A0N4SV80;E9QML5;Q61464;A0A0N4SV38;A0A0N4SVI8;E9QKZ7;A0A0N4SVM8;Q3TZK9	716;716;716;716;716;716;716;716	Zinc finger protein 638	Zfml;Znf638	tr|A0A0N4SV80|A0A0N4SV80_MOUSE Zinc finger protein 638 OS=Mus musculus OX=10090 GN=Zfp638 PE=1 SV=1;tr|E9QML5|E9QML5_MOUSE Zinc finger protein 638 OS=Mus musculus OX=10090 GN=Zfp638 PE=1 SV=2;sp|Q61464|ZN638_MOUSE Zinc finger protein 638 OS=Mus musculus OX	42.869	1	Y	NEAY(1)LEMELR	4	2	-1.8412	51609000
Q07113	2341	Cation-independent mannose-6-phosphate receptor	Igf2r	sp|Q07113|MPRI_MOUSE Cation-independent mannose-6-phosphate receptor OS=Mus musculus OX=10090 GN=Igf2r PE=1 SV=1	44.349		Y	SSGVS(0.041)Y(0.419)KY(0.419)S(0.121)K	6	2	4.5356	0
Q07113	2343	Cation-independent mannose-6-phosphate receptor	Igf2r	sp|Q07113|MPRI_MOUSE Cation-independent mannose-6-phosphate receptor OS=Mus musculus OX=10090 GN=Igf2r PE=1 SV=1	44.349		Y	SSGVS(0.041)Y(0.419)KY(0.419)S(0.121)K	8	2	4.5356	0

## Sheet: iASPP+vector Phospho (STY)
Proteins	Positions within proteins	Protein names	Gene names	Fasta headers	Score	Number of Phospho (STY)	Amino acid	Phospho (STY) Peptide	Position in peptide	Charge	Mass error [ppm]	Intensity
S4R2J9;A0A0A0MQ79;Q3TLH4;S4R294;S4R209;S4R2L9	1514;1514;1516;1516;232;90	Protein PRRC2C	Prrc2c	tr|S4R2J9|S4R2J9_MOUSE Protein PRRC2C OS=Mus musculus OX=10090 GN=Prrc2c PE=1 SV=1;tr|A0A0A0MQ79|A0A0A0MQ79_MOUSE Protein PRRC2C OS=Mus musculus OX=10090 GN=Prrc2c PE=1 SV=1;sp|Q3TLH4|PRC2C_MOUSE Protein PRRC2C OS=Mus musculus OX=10090 GN=Prrc2c PE=1 SV=3;	55.258	1	S	S(0.004)FS(0.98)S(0.015)QRPGVDR	3	2	0.18499	31605000
A0A0A0MQ98;G3UZM1;Q69ZK6	1969;1970;1789	Probable JmjC domain-containing histone demethylation protein 2C	Jmjd1c	tr|A0A0A0MQ98|A0A0A0MQ98_MOUSE Probable JmjC domain-containing histone demethylation protein 2C OS=Mus musculus OX=10090 GN=Jmjd1c PE=1 SV=1;tr|G3UZM1|G3UZM1_MOUSE Probable JmjC domain-containing histone demethylation protein 2C OS=Mus musculus OX=10090 GN	53.3	1	S	T(0.001)S(0.001)VS(0.005)LPES(0.36)QQQNS(0.634)PQK	13	2	-0.31876	12453000
A0A0B4J1F9	377		Tchh	tr|A0A0B4J1F9|A0A0B4J1F9_MOUSE Trichohyalin OS=Mus musculus OX=10090 GN=Tchh PE=1 SV=1	44.753		S	EPDES(0.999)IT(0.001)QR	5	3	5.1933	882410
A0A0N4SWC1;A0A0N4SVE9;Q8BH31	6;6;6	Major facilitator superfamily domain-containing protein 8	Mfsd8	tr|A0A0N4SWC1|A0A0N4SWC1_MOUSE Major facilitator superfamily domain-containing protein 8 (Fragment) OS=Mus musculus OX=10090 GN=Mfsd8 PE=1 SV=1;tr|A0A0N4SVE9|A0A0N4SVE9_MOUSE Major facilitator superfamily domain-containing protein 8 OS=Mus musculus OX=1009	92.47	1	S	ANLGS(1)EAER	5	2	-0.89914	31691000
A0A1W2P6H5	100			tr|A0A1W2P6H5|A0A1W2P6H5_MOUSE HCLS1-binding protein 3 (Fragment) OS=Mus musculus OX=10090 GN=Hs1bp3 PE=1 SV=1	60.788		S	LLT(0.004)S(0.332)LS(0.332)S(0.332)R	4	2	1.9526	0
A0A1W2P6H5	102			tr|A0A1W2P6H5|A0A1W2P6H5_MOUSE HCLS1-binding protein 3 (Fragment) OS=Mus musculus OX=10090 GN=Hs1bp3 PE=1 SV=1	60.788		S	LLT(0.004)S(0.332)LS(0.332)S(0.332)R	6	2	1.9526	0
A0A1W2P6H5	103			tr|A0A1W2P6H5|A0A1W2P6H5_MOUSE HCLS1-binding protein 3 (Fragment) OS=Mus musculus OX=10090 GN=Hs1bp3 PE=1 SV=1	60.788		S	LLT(0.004)S(0.332)LS(0.332)S(0.332)R	7	2	1.9526	0
A0A338P6A3;Q91ZX6	140;149	Sentrin-specific protease 2	Senp2	tr|A0A338P6A3|A0A338P6A3_MOUSE Sentrin-specific protease 2 (Fragment) OS=Mus musculus OX=10090 GN=Senp2 PE=1 SV=1;sp|Q91ZX6|SENP2_MOUSE Sentrin-specific protease 2 OS=Mus musculus OX=10090 GN=Senp2 PE=1 SV=2	48.283	1	S	RVLPS(0.984)FGFT(0.016)LK	5	2	2.8724	131660000
S4R1M2;D3YXK2;Q80YR5	366;366;387	Scaffold attachment factor B1;Scaffold attachment factor B2	Safb;Safb2	tr|S4R1M2|S4R1M2_MOUSE Scaffold attachment factor B1 OS=Mus musculus OX=10090 GN=Safb PE=1 SV=1;sp|D3YXK2|SAFB1_MOUSE Scaffold attachment factor B1 OS=Mus musculus OX=10090 GN=Safb PE=1 SV=2;sp|Q80YR5|SAFB2_MOUSE Scaffold attachment factor B2 OS=Mus muscul	51.234	1	S	APT(0.016)AALS(0.983)PEPQDS(0.001)KEDVKK	7	3	1.3991	13502000
E9PVC6;E9Q9E1;Q6NZJ6;E9PVC5;A0A0J9YUS5	1184;1224;1231;1225;934	Eukaryotic translation initiation factor 4 gamma 1	Eif4g1	tr|E9PVC6|E9PVC6_MOUSE Eukaryotic translation initiation factor 4 gamma 1 OS=Mus musculus OX=10090 GN=Eif4g1 PE=1 SV=1;tr|E9Q9E1|E9Q9E1_MOUSE Eukaryotic translation initiation factor 4 gamma 1 OS=Mus musculus OX=10090 GN=Eif4g1 PE=1 SV=1;sp|Q6NZJ6|IF4G1_MO	55.452		S	EATLPPVS(1)PPK	8	2	-0.56116	14863000
E9PVC6;E9Q9E1;Q6NZJ6;E9PVC5;A0A0J9YUS5	1140;1180;1187;1181;890	Eukaryotic translation initiation factor 4 gamma 1	Eif4g1	tr|E9PVC6|E9PVC6_MOUSE Eukaryotic translation initiation factor 4 gamma 1 OS=Mus musculus OX=10090 GN=Eif4g1 PE=1 SV=1;tr|E9Q9E1|E9Q9E1_MOUSE Eukaryotic translation initiation factor 4 gamma 1 OS=Mus musculus OX=10090 GN=Eif4g1 PE=1 SV=1;sp|Q6NZJ6|IF4G1_MO	61.344	1	S	S(0.89)FS(0.11)KEVEER	1	2	-0.30558	13490000
E9PVC6;E9Q9E1;Q6NZJ6;E9PVC5;A0A0J9YUS5	1142;1182;1189;1183;892	Eukaryotic translation initiation factor 4 gamma 1	Eif4g1	tr|E9PVC6|E9PVC6_MOUSE Eukaryotic translation initiation factor 4 gamma 1 OS=Mus musculus OX=10090 GN=Eif4g1 PE=1 SV=1;tr|E9Q9E1|E9Q9E1_MOUSE Eukaryotic translation initiation factor 4 gamma 1 OS=Mus musculus OX=10090 GN=Eif4g1 PE=1 SV=1;sp|Q6NZJ6|IF4G1_MO	53.569	1	S	S(0.36)FS(0.64)KEVEER	3	2	-0.065164	21122000
E9Q0P2;Q7TSR6;Q9DBM0	54;180;181	ATP-binding cassette sub-family G member 8	Abcg8	tr|E9Q0P2|E9Q0P2_MOUSE ATP-binding cassette sub-family G member 8 OS=Mus musculus OX=10090 GN=Abcg8 PE=3 SV=1;tr|Q7TSR6|Q7TSR6_MOUSE ATP-binding cassette sub-family G member 8 OS=Mus musculus OX=10090 GN=Abcg8 PE=2 SV=1;sp|Q9DBM0|ABCG8_MOUSE ATP-binding ca	47.082	1	S	LPRT(0.002)FS(0.998)QAQR	6	2	-2.1664	93146000
E9QAS4;E9QAS5;Q6PDQ2;F6WR45	1515;1535;1528;415	Chromodomain-helicase-DNA-binding protein 4	Chd4	tr|E9QAS4|E9QAS4_MOUSE DNA helicase OS=Mus musculus OX=10090 GN=Chd4 PE=1 SV=1;tr|E9QAS5|E9QAS5_MOUSE DNA helicase OS=Mus musculus OX=10090 GN=Chd4 PE=1 SV=1;sp|Q6PDQ2|CHD4_MOUSE Chromodomain-helicase-DNA-binding protein 4 OS=Mus musculus OX=10090 GN=Chd4	65.5		S	MSQPGS(0.911)PS(0.089)PK	6	2	-0.79346	6191400
E9QKK1;Q6RT24	714;714	Kinesin-like protein;Centromere-associated protein E	Cenpe	tr|E9QKK1|E9QKK1_MOUSE Centromere-associated protein E OS=Mus musculus OX=10090 GN=Cenpe PE=1 SV=1;sp|Q6RT24|CENPE_MOUSE Centromere-associated protein E OS=Mus musculus OX=10090 GN=Cenpe PE=1 SV=1	43.246	1	S	GLLS(1)NLELEK	4	2	-0.74393	44402000
F8WHT3;Q7TPM1;F7AYW2	415;415;343	Protein PRRC2B	Prrc2b	tr|F8WHT3|F8WHT3_MOUSE Protein PRRC2B OS=Mus musculus OX=10090 GN=Prrc2b PE=1 SV=1;sp|Q7TPM1|PRC2B_MOUSE Protein PRRC2B OS=Mus musculus OX=10090 GN=Prrc2b PE=1 SV=1;tr|F7AYW2|F7AYW2_MOUSE Protein PRRC2B (Fragment) OS=Mus musculus OX=10090 GN=Prrc2b PE=1 SV	43.813		S	ALS(0.915)LS(0.071)S(0.013)ADSTDAKR	3	2	1.2476	3507300
K3W4R2;Q6URW6	1720;1720	Myosin-14	Myh14	tr|K3W4R2|K3W4R2_MOUSE Myosin-14 OS=Mus musculus OX=10090 GN=Myh14 PE=1 SV=1;sp|Q6URW6|MYH14_MOUSE Myosin-14 OS=Mus musculus OX=10090 GN=Myh14 PE=1 SV=1	54.416	1	S	LQEELAAS(1)DRAR	8	2	0.69334	59806000
P14873	614	Microtubule-associated protein 1B;MAP1B heavy chain;MAP1 light chain LC1	Map1b	sp|P14873|MAP1B_MOUSE Microtubule-associated protein 1B OS=Mus musculus OX=10090 GN=Map1b PE=1 SV=2	47.189	1	S	EEQS(1)PVKAEVAEK	4	2	0.39811	25089000
P14873	1793	Microtubule-associated protein 1B;MAP1B heavy chain;MAP1 light chain LC1	Map1b	sp|P14873|MAP1B_MOUSE Microtubule-associated protein 1B OS=Mus musculus OX=10090 GN=Map1b PE=1 SV=2	43.208	1	S	ES(0.022)S(0.024)PLY(0.01)S(0.934)PGFS(0.008)DS(0.001)T(0.001)SAAK	7	2	-0.030635	8475500
P14873	1422	Microtubule-associated protein 1B;MAP1B heavy chain;MAP1 light chain LC1	Map1b	sp|P14873|MAP1B_MOUSE Microtubule-associated protein 1B OS=Mus musculus OX=10090 GN=Map1b PE=1 SV=2	65.348	1	S	RS(0.308)ES(0.692)PFEGK	4	2	-1.1406	15052000
P14873	1260	Microtubule-associated protein 1B;MAP1B heavy chain;MAP1 light chain LC1	Map1b	sp|P14873|MAP1B_MOUSE Microtubule-associated protein 1B OS=Mus musculus OX=10090 GN=Map1b PE=1 SV=2	86.467	1	S	SPSLSPS(0.001)PPS(0.999)PIEK	10	2	0.076051	22710000
P14873	1775	Microtubule-associated protein 1B;MAP1B heavy chain;MAP1 light chain LC1	Map1b	sp|P14873|MAP1B_MOUSE Microtubule-associated protein 1B OS=Mus musculus OX=10090 GN=Map1b PE=1 SV=2	131.66	1	S	VQSLEGEKLS(1)PK	10	2	0.76965	26076000
P53986	213	Monocarboxylate transporter 1	Slc16a1	sp|P53986|MOT1_MOUSE Monocarboxylate transporter 1 OS=Mus musculus OX=10090 GN=Slc16a1 PE=1 SV=1	67.999	1	S	S(0.421)KES(0.579)LQEAGK	4	2	-1.4618	6483200
Q62261	2102	Spectrin beta chain, non-erythrocytic 1	Sptbn1	sp|Q62261|SPTB2_MOUSE Spectrin beta chain, non-erythrocytic 1 OS=Mus musculus OX=10090 GN=Sptbn1 PE=1 SV=2	158.56	1	S	RPPS(1)PDPNTK	4	2	-1.1386	64019000
Q8VGH6	235		Olfr1346	tr|Q8VGH6|Q8VGH6_MOUSE Olfactory receptor 1346 OS=Mus musculus OX=10090 GN=Olfr1346 PE=2 SV=1	78.334	1	S	VLIKMPS(0.999)AAAS(0.001)HK	7	2	3.333	66161000
Q91YU3	270	Myb/SANT-like DNA-binding domain-containing protein 4	Msantd4	sp|Q91YU3|MSD4_MOUSE Myb/SANT-like DNA-binding domain-containing protein 4 OS=Mus musculus OX=10090 GN=Msantd4 PE=2 SV=1	40.098		S	LQLVS(0.5)T(0.5)EK	5	2	-1.0066	3234500
Q9D3P1	216	Trichohyalin-like protein 1	Tchhl1	sp|Q9D3P1|TCHL1_MOUSE Trichohyalin-like protein 1 OS=Mus musculus OX=10090 GN=Tchhl1 PE=2 SV=2	47.198		S	QST(0.012)S(0.494)PT(0.494)QEIPR	4	2	2.2013	0
Q9QXS1;E9Q3W4;A0A3B2W7J8	1443;1138;594	Plectin	Plec	sp|Q9QXS1|PLEC_MOUSE Plectin OS=Mus musculus OX=10090 GN=Plec PE=1 SV=3;tr|E9Q3W4|E9Q3W4_MOUSE Plectin OS=Mus musculus OX=10090 GN=Plec PE=1 SV=1;tr|A0A3B2W7J8|A0A3B2W7J8_MOUSE Plectin (Fragment) OS=Mus musculus OX=10090 GN=Plec PE=1 SV=1	68.676	1	S	AQLEPVAS(1)PAK	8	2	-0.23542	27549000
Q9QXS1;E9Q3W4	4391;4086	Plectin	Plec	sp|Q9QXS1|PLEC_MOUSE Plectin OS=Mus musculus OX=10090 GN=Plec PE=1 SV=3;tr|E9Q3W4|E9Q3W4_MOUSE Plectin OS=Mus musculus OX=10090 GN=Plec PE=1 SV=1	67.605		S	S(0.333)S(0.333)S(0.333)VGS(0.001)SSSYPISSAGPR	1	2	0.77446	0
Q9QXS1;E9Q3W4	4392;4087	Plectin	Plec	sp|Q9QXS1|PLEC_MOUSE Plectin OS=Mus musculus OX=10090 GN=Plec PE=1 SV=3;tr|E9Q3W4|E9Q3W4_MOUSE Plectin OS=Mus musculus OX=10090 GN=Plec PE=1 SV=1	67.605		S	S(0.333)S(0.333)S(0.333)VGS(0.001)SSSYPISSAGPR	2	2	0.77446	0
Q9QXS1;E9Q3W4	4393;4088	Plectin	Plec	sp|Q9QXS1|PLEC_MOUSE Plectin OS=Mus musculus OX=10090 GN=Plec PE=1 SV=3;tr|E9Q3W4|E9Q3W4_MOUSE Plectin OS=Mus musculus OX=10090 GN=Plec PE=1 SV=1	67.605		S	S(0.333)S(0.333)S(0.333)VGS(0.001)SSSYPISSAGPR	3	2	0.77446	0
Q9R0L6;A0A1B0GT33	65;65	Pericentriolar material 1 protein	Pcm1	sp|Q9R0L6|PCM1_MOUSE Pericentriolar material 1 protein OS=Mus musculus OX=10090 GN=Pcm1 PE=1 SV=2;tr|A0A1B0GT33|A0A1B0GT33_MOUSE Pericentriolar material 1 protein (Fragment) OS=Mus musculus OX=10090 GN=Pcm1 PE=1 SV=1	41.542	1	S	VT(0.015)NAIS(0.943)PES(0.03)S(0.011)PGVGR	6	2	-1.3023	10728000
D3Z0M9	263		Ddx23	tr|D3Z0M9|D3Z0M9_MOUSE RNA helicase OS=Mus musculus OX=10090 GN=Ddx23 PE=1 SV=1	41.029	1	T	RT(1)RHLNDR	2	3	4.2201	89323000
D6MZJ6	443		Smpd5	sp|D6MZJ6|NSMA5_MOUSE Sphingomyelin phosphodiesterase 5 OS=Mus musculus OX=10090 GN=Smpd5 PE=1 SV=1	43.246		T	RLDY(0.303)IT(0.394)Y(0.303)RR	6	2	-1.8146	0
E9Q2E4	2503		Gm15800	tr|E9Q2E4|E9Q2E4_MOUSE HECT domain E3 ubiquitin protein ligase 4 OS=Mus musculus OX=10090 GN=Hectd4 PE=1 SV=2	45.915		T	T(0.015)EGT(0.985)PPPPGQPAK	4	2	0.34335	6344200
Q8BH46	158		Cep97	tr|Q8BH46|Q8BH46_MOUSE Centrosomal protein of 97 kDa OS=Mus musculus OX=10090 GN=Cep97 PE=1 SV=1	45.718	1	T	MLSS(0.001)VLS(0.123)IT(0.876)	9	2	2.0216	8032400
Q8BTI8	1676	Serine/arginine repetitive matrix protein 2	Srrm2	sp|Q8BTI8|SRRM2_MOUSE Serine/arginine repetitive matrix protein 2 OS=Mus musculus OX=10090 GN=Srrm2 PE=1 SV=3	47.198	1	T	S(0.024)RT(0.976)PPRR	3	3	-0.051838	1522300
Q91YU3	271	Myb/SANT-like DNA-binding domain-containing protein 4	Msantd4	sp|Q91YU3|MSD4_MOUSE Myb/SANT-like DNA-binding domain-containing protein 4 OS=Mus musculus OX=10090 GN=Msantd4 PE=2 SV=1	40.098		T	LQLVS(0.5)T(0.5)EK	6	2	-1.0066	3234500
Q9D3P1	218	Trichohyalin-like protein 1	Tchhl1	sp|Q9D3P1|TCHL1_MOUSE Trichohyalin-like protein 1 OS=Mus musculus OX=10090 GN=Tchhl1 PE=2 SV=2	47.198		T	QST(0.012)S(0.494)PT(0.494)QEIPR	6	2	2.2013	0
